# Supplementary material for: Ethyl 2,7,7-trimethyl-4-(1-methyl-1H-indol-3-yl)-5-oxo-1,4,5,6,7,8-hexa­hydro­quinoline-3-carboxyl­ate
Source: Acta Crystallogr Sect E Struct Rep Online. 2012 Dec 8;69(Pt 1):o40–1. doi: 10.1107/S1600536812047976 (PMC3588325; doi:10.1107/S1600536812047976)
Supplement: Supplementary file 1 [file e-69-00o40-sup1.cif]

##############################################################################
#                                                                            #
# This CIF contains the data in a paper accepted for publication in          #
# Acta Crystallographica Section E. It conforms to the requirements of       #
# Notes for Authors for Acta Crystallographica Section E, and has been       #
# peer reviewed under the auspices of the IUCr Commission on Journals.       #
#                                                                            #
# Full details of the Crystallographic Information File format               #
# are given in the paper "The Crystallographic Information File (CIF):       #
# a New Standard Archive File for Crystallography" by S. R. Hall, F. H.      #
# Allen and I. D. Brown [Acta Cryst. (1991), A47, 655-685].                  #
#                                                                            #
# The current version of the core CIF dictionary is obtainable from          #
# ftp://ftp.iucr.org/pub/cif_core.dic.                                       #
#                                                                            #
# Software is freely available for graphical display of the structure(s)     #
# in this CIF. For information consult the CIF software page                 #
# http://www.iucr.org/resources/cif/software.                                #
#                                                                            #
# This file may be used for bona fide research purposes within the           #
# scientific community so long as proper attribution is given to the journal # 
# article from which it was obtained.                                        #
#                                                                            #
##############################################################################
data_I
_audit_creation_method     SHELXL-97
_chemical_name_systematic
;
Ethyl 2,7,7-trimethyl-4-(1-methyl-1<i>H</i>-indol-3-yl)-5-oxo-1,4,5,6,7,8-
hexahydroquinoline-3-carboxylate
;
_chemical_name_common     ?
_chemical_formula_moiety     'C24 H28 N2 O3'
_chemical_formula_sum     'C24 H28 N2 O3'
_chemical_formula_iupac     'C24 H28 N2 O3'
_chemical_formula_weight     392.48
_chemical_melting_point     ?
_symmetry_cell_setting     monoclinic
_symmetry_space_group_name_H-M     'P 21/c'
_symmetry_space_group_name_Hall     '-P 2ybc'
loop_
    _symmetry_equiv_pos_as_xyz
    'x, y, z'
    '-x, y+1/2, -z+1/2'
    '-x, -y, -z'
    'x, -y-1/2, z-1/2'
_cell_length_a     17.4656(4)
_cell_length_b     10.1883(2)
_cell_length_c     12.3465(3)
_cell_angle_alpha     90.00
_cell_angle_beta     106.806(2)
_cell_angle_gamma     90.00
_cell_volume     2103.16(8)
_cell_formula_units_Z     4
_cell_measurement_reflns_used     3252
_cell_measurement_theta_min     3.7367
_cell_measurement_theta_max     75.6696
_cell_measurement_temperature     123(2)
_exptl_crystal_description     block
_exptl_crystal_colour     colorless
_exptl_crystal_size_max     0.55
_exptl_crystal_size_mid     0.40
_exptl_crystal_size_min     0.35
_exptl_crystal_density_diffrn     1.240
_exptl_crystal_density_meas     ?
_exptl_crystal_density_method     'not measured'
_exptl_crystal_F_000     840
_exptl_absorpt_coefficient_mu     0.653
_exptl_absorpt_correction_type     multi-scan
_exptl_absorpt_process_details
;
[CrysAlis RED (Agilent, 2011), based on expressions derived from
Clark & Reid (1995)]
;
_exptl_absorpt_correction_T_min     0.7152
_exptl_absorpt_correction_T_max     0.8037
_exptl_special_details
;
Absorption correction: CrysAlis RED, (Agilent, 2011)
Empirical absorption correction using spherical harmonics,
implemented in SCALE3 ABSPACK scaling algorithm.
(Clark & Reid, 1995).
;
_diffrn_ambient_temperature     123(2)
_diffrn_radiation_type     CuK\a
_diffrn_radiation_wavelength     1.54184
_diffrn_radiation_source     'Enhance (Cu) X-ray Source'
_diffrn_radiation_monochromator     graphite
_diffrn_measurement_device_type     'Agilent Xcalibur (Ruby, Gemini)'
_diffrn_measurement_method     '\w scans'
_diffrn_detector_area_resol_mean     10.5081
_diffrn_reflns_number     8035
_diffrn_reflns_av_R_equivalents     0.0246
_diffrn_reflns_av_sigmaI/netI     0.0315
_diffrn_reflns_theta_min     5.08
_diffrn_reflns_theta_max     75.86
_diffrn_reflns_theta_full     67.50
_diffrn_measured_fraction_theta_max     0.970
_diffrn_measured_fraction_theta_full     0.999
_diffrn_reflns_limit_h_min     -20
_diffrn_reflns_limit_h_max     21
_diffrn_reflns_limit_k_min     -12
_diffrn_reflns_limit_k_max     10
_diffrn_reflns_limit_l_min     -14
_diffrn_reflns_limit_l_max     15
_diffrn_standards_number     ?
_diffrn_standards_interval_count     ?
_diffrn_standards_interval_time     ?
_diffrn_standards_decay_%     ?
_refine_special_details
;
Refinement of <i>F</i>^2^ against ALL reflections. The weighted <i>R</i>-factor
<i>wR</i> and goodness of fit <i>S</i> are based on <i>F</i>^2^, conventional
<i>R</i>-factors <i>R</i> are based on <i>F</i>, with <i>F</i> set to zero for
negative <i>F</i>^2^. The threshold expression of <i>F</i>^2^ >
\s(<i>F</i>^2^) is used only for calculating <i>R</i>-factors(gt) <i>etc</i>.
and is not relevant to the choice of reflections for refinement.
<i>R</i>-factors based on <i>F</i>^2^ are statistically about twice as large
as those based on <i>F</i>, and <i>R</i>- factors based on ALL data will be
even larger.
;
_reflns_number_total     4246
_reflns_number_gt     3533
_reflns_threshold_expression     >2sigma(I)
_refine_ls_structure_factor_coef     Fsqd
_refine_ls_matrix_type     full
_refine_ls_R_factor_all     0.0536
_refine_ls_R_factor_gt     0.0443
_refine_ls_wR_factor_gt     0.1172
_refine_ls_wR_factor_ref     0.1254
_refine_ls_goodness_of_fit_ref     1.028
_refine_ls_restrained_S_all     1.028
_refine_ls_number_reflns     4246
_refine_ls_number_parameters     271
_refine_ls_number_restraints     0
_refine_ls_hydrogen_treatment     mixed
_refine_ls_weighting_scheme     calc
_refine_ls_weighting_details
         'calc w=1/[\s^2^(Fo^2^)+(0.0707P)^2^+0.4192P] where P=(Fo^2^+2Fc^2^)/3'
_atom_sites_solution_hydrogens     geom
_atom_sites_solution_primary     direct
_atom_sites_solution_secondary     difmap
_refine_ls_shift/su_max     0.001
_refine_ls_shift/su_mean     0.000
_refine_diff_density_max     0.272
_refine_diff_density_min     -0.232
_refine_ls_extinction_method     none
_refine_ls_extinction_coef     ?
loop_
    _atom_type_symbol
    _atom_type_description
    _atom_type_scat_dispersion_real
    _atom_type_scat_dispersion_imag
    _atom_type_scat_source
    'C' 'C' 0.0181 0.0091
                         'International Tables Vol C Tables 4.2.6.8 and 6.1.1.4'
    'H' 'H' 0.0000 0.0000
                         'International Tables Vol C Tables 4.2.6.8 and 6.1.1.4'
    'N' 'N' 0.0311 0.0180
                         'International Tables Vol C Tables 4.2.6.8 and 6.1.1.4'
    'O' 'O' 0.0492 0.0322
                         'International Tables Vol C Tables 4.2.6.8 and 6.1.1.4'
_computing_data_collection
;
CrysAlis PRO (Agilent, 2011)
;
_computing_cell_refinement
;
CrysAlis PRO (Agilent, 2011)
;
_computing_data_reduction
;
CrysAlis PRO (Agilent, 2011)
;
_computing_structure_solution     'SHELXS97 (Sheldrick, 2008)'
_computing_structure_refinement     'SHELXL97 (Sheldrick, 2008)'
_computing_molecular_graphics     'SHELXTL (Sheldrick, 2008)'
_computing_publication_material     'SHELXTL (Sheldrick, 2008)'
loop_
    _atom_site_type_symbol
    _atom_site_label
    _atom_site_fract_x
    _atom_site_fract_y
    _atom_site_fract_z
    _atom_site_U_iso_or_equiv
    _atom_site_adp_type
    _atom_site_calc_flag
    _atom_site_refinement_flags
    _atom_site_occupancy
    _atom_site_symmetry_multiplicity
    _atom_site_disorder_assembly
    _atom_site_disorder_group
    O O1 0.80036(6) 0.10674(11) 0.14843(8) 0.0291(2) Uani d . 1 1 . .
    O O2 0.50682(7) 0.45404(15) 0.20829(11) 0.0444(3) Uani d . 1 1 . .
    O O3 0.53584(6) 0.31811(11) 0.08329(9) 0.0281(2) Uani d . 1 1 . .
    N N1 0.74838(7) 0.40267(13) 0.41035(10) 0.0250(3) Uani d . 1 1 . .
    N N2 0.70297(7) 0.49919(13) -0.07455(10) 0.0254(3) Uani d . 1 1 . .
    C C1 0.79738(8) 0.31973(14) 0.37441(11) 0.0235(3) Uani d . 1 1 . .
    C C2 0.87530(9) 0.28770(16) 0.46042(12) 0.0289(3) Uani d . 1 1 . .
    H H2A 0.8662 0.2185 0.5116 0.035 Uiso calc R 1 1 . .
    H H2B 0.8952 0.3668 0.5066 0.035 Uiso calc R 1 1 . .
    C C3 0.93922(9) 0.24060(16) 0.40645(12) 0.0301(3) Uani d . 1 1 . .
    C C4 0.90135(9) 0.13072(16) 0.32375(13) 0.0312(3) Uani d . 1 1 . .
    H H4A 0.9397 0.1037 0.2825 0.037 Uiso calc R 1 1 . .
    H H4B 0.8921 0.0540 0.3675 0.037 Uiso calc R 1 1 . .
    C C5 0.82268(8) 0.16811(14) 0.23802(11) 0.0240(3) Uani d . 1 1 . .
    C C6 0.77439(8) 0.26933(14) 0.26782(11) 0.0221(3) Uani d . 1 1 . .
    C C7 0.69728(8) 0.31300(14) 0.18198(11) 0.0218(3) Uani d . 1 1 . .
    H H7A 0.6704 0.2333 0.1409 0.026 Uiso calc R 1 1 . .
    C C8 0.64109(8) 0.37442(14) 0.24284(11) 0.0232(3) Uani d . 1 1 . .
    C C9 0.66851(8) 0.42081(14) 0.34996(12) 0.0242(3) Uani d . 1 1 . .
    C C10 0.71174(8) 0.40744(14) 0.09521(11) 0.0223(3) Uani d . 1 1 . .
    C C11 0.75097(8) 0.53337(14) 0.11377(12) 0.0233(3) Uani d . 1 1 . .
    C C12 0.78991(8) 0.60792(15) 0.20974(12) 0.0269(3) Uani d . 1 1 . .
    H H12A 0.7970 0.5736 0.2835 0.032 Uiso calc R 1 1 . .
    C C13 0.81773(9) 0.73194(16) 0.19525(13) 0.0308(3) Uani d . 1 1 . .
    H H13A 0.8438 0.7827 0.2599 0.037 Uiso calc R 1 1 . .
    C C14 0.80824(9) 0.78432(16) 0.08691(14) 0.0317(3) Uani d . 1 1 . .
    H H14A 0.8277 0.8700 0.0796 0.038 Uiso calc R 1 1 . .
    C C15 0.77111(9) 0.71327(16) -0.00918(13) 0.0297(3) Uani d . 1 1 . .
    H H15A 0.7647 0.7485 -0.0825 0.036 Uiso calc R 1 1 . .
    C C16 0.74337(8) 0.58779(15) 0.00536(12) 0.0249(3) Uani d . 1 1 . .
    C C17 0.68333(8) 0.39281(14) -0.01990(11) 0.0246(3) Uani d . 1 1 . .
    H H17A 0.6540 0.3189 -0.0568 0.029 Uiso calc R 1 1 . .
    C C18 0.55550(8) 0.38803(15) 0.18007(12) 0.0266(3) Uani d . 1 1 . .
    C C19 0.45226(9) 0.32978(17) 0.01690(13) 0.0317(3) Uani d . 1 1 . .
    H H19A 0.4382 0.4232 0.0000 0.038 Uiso calc R 1 1 . .
    H H19B 0.4171 0.2937 0.0598 0.038 Uiso calc R 1 1 . .
    C C20 0.44107(10) 0.2548(2) -0.09068(15) 0.0436(4) Uani d . 1 1 . .
    H H20A 0.3850 0.2606 -0.1364 0.065 Uiso calc R 1 1 . .
    H H20B 0.4553 0.1626 -0.0731 0.065 Uiso calc R 1 1 . .
    H H20C 0.4755 0.2920 -0.1330 0.065 Uiso calc R 1 1 . .
    C C21 0.62218(9) 0.49093(17) 0.41785(13) 0.0313(3) Uani d . 1 1 . .
    H H21A 0.5844 0.5522 0.3688 0.047 Uiso calc R 1 1 . .
    H H21B 0.6592 0.5396 0.4796 0.047 Uiso calc R 1 1 . .
    H H21C 0.5927 0.4267 0.4494 0.047 Uiso calc R 1 1 . .
    C C22 1.01088(10) 0.1881(2) 0.49980(15) 0.0404(4) Uani d . 1 1 . .
    H H22A 1.0511 0.1540 0.4659 0.061 Uiso calc R 1 1 . .
    H H22B 0.9931 0.1174 0.5408 0.061 Uiso calc R 1 1 . .
    H H22C 1.0342 0.2592 0.5525 0.061 Uiso calc R 1 1 . .
    C C23 0.96694(10) 0.35270(19) 0.34418(15) 0.0390(4) Uani d . 1 1 . .
    H H23A 1.0071 0.3197 0.3095 0.058 Uiso calc R 1 1 . .
    H H23B 0.9904 0.4227 0.3980 0.058 Uiso calc R 1 1 . .
    H H23C 0.9211 0.3874 0.2852 0.058 Uiso calc R 1 1 . .
    C C24 0.67642(9) 0.52313(17) -0.19626(12) 0.0307(3) Uani d . 1 1 . .
    H H24A 0.6508 0.4438 -0.2354 0.046 Uiso calc R 1 1 . .
    H H24B 0.7226 0.5459 -0.2225 0.046 Uiso calc R 1 1 . .
    H H24C 0.6380 0.5958 -0.2126 0.046 Uiso calc R 1 1 . .
    H H1N 0.7596(11) 0.414(2) 0.4823(17) 0.033(5) Uiso d . 1 1 . .
loop_
    _atom_site_aniso_label
    _atom_site_aniso_U_11
    _atom_site_aniso_U_22
    _atom_site_aniso_U_33
    _atom_site_aniso_U_12
    _atom_site_aniso_U_13
    _atom_site_aniso_U_23
    O1 0.0361(5) 0.0295(6) 0.0207(5) 0.0038(4) 0.0064(4) -0.0004(4)
    O2 0.0284(6) 0.0622(9) 0.0387(6) 0.0099(6) 0.0033(5) -0.0156(6)
    O3 0.0226(5) 0.0304(5) 0.0266(5) 0.0016(4) -0.0001(4) -0.0026(4)
    N1 0.0275(6) 0.0286(6) 0.0166(5) 0.0006(5) 0.0029(4) -0.0013(5)
    N2 0.0297(6) 0.0276(6) 0.0183(5) 0.0048(5) 0.0058(4) 0.0028(5)
    C1 0.0251(6) 0.0241(7) 0.0198(6) -0.0004(5) 0.0040(5) 0.0022(5)
    C2 0.0279(7) 0.0352(8) 0.0196(6) 0.0020(6) 0.0007(5) 0.0001(6)
    C3 0.0255(7) 0.0353(8) 0.0253(7) 0.0036(6) 0.0007(6) 0.0006(6)
    C4 0.0301(7) 0.0331(8) 0.0273(7) 0.0089(6) 0.0034(6) 0.0000(6)
    C5 0.0277(7) 0.0246(7) 0.0193(6) 0.0008(5) 0.0060(5) 0.0028(5)
    C6 0.0231(6) 0.0229(6) 0.0187(6) 0.0008(5) 0.0033(5) 0.0023(5)
    C7 0.0238(6) 0.0218(6) 0.0174(6) -0.0001(5) 0.0020(5) 0.0005(5)
    C8 0.0246(7) 0.0232(7) 0.0209(6) 0.0010(5) 0.0050(5) 0.0025(5)
    C9 0.0261(7) 0.0233(7) 0.0230(6) -0.0003(5) 0.0064(5) 0.0015(5)
    C10 0.0234(6) 0.0226(7) 0.0192(6) 0.0032(5) 0.0036(5) 0.0003(5)
    C11 0.0234(6) 0.0236(7) 0.0226(6) 0.0037(5) 0.0063(5) 0.0026(5)
    C12 0.0271(7) 0.0280(7) 0.0242(6) 0.0011(6) 0.0051(5) 0.0000(6)
    C13 0.0302(7) 0.0283(8) 0.0320(8) -0.0017(6) 0.0062(6) -0.0036(6)
    C14 0.0301(7) 0.0243(7) 0.0411(9) -0.0003(6) 0.0113(6) 0.0050(6)
    C15 0.0302(7) 0.0300(8) 0.0303(7) 0.0052(6) 0.0113(6) 0.0084(6)
    C16 0.0237(6) 0.0272(7) 0.0239(7) 0.0053(5) 0.0070(5) 0.0026(6)
    C17 0.0273(7) 0.0239(7) 0.0209(6) 0.0036(5) 0.0045(5) 0.0001(5)
    C18 0.0255(7) 0.0286(7) 0.0244(6) -0.0002(6) 0.0052(5) 0.0013(6)
    C19 0.0220(7) 0.0335(8) 0.0334(8) 0.0026(6) -0.0019(6) -0.0030(6)
    C20 0.0343(8) 0.0480(10) 0.0385(9) 0.0068(8) -0.0056(7) -0.0127(8)
    C21 0.0309(7) 0.0358(8) 0.0267(7) 0.0018(6) 0.0075(6) -0.0048(6)
    C22 0.0294(8) 0.0494(10) 0.0349(8) 0.0077(7) -0.0025(6) 0.0011(8)
    C23 0.0295(7) 0.0459(10) 0.0399(9) -0.0019(7) 0.0074(6) 0.0033(8)
    C24 0.0369(8) 0.0364(8) 0.0186(6) 0.0082(6) 0.0078(6) 0.0047(6)
_geom_special_details
;
All e.s.d.'s (except the e.s.d. in the dihedral angle between two l.s. planes)
are estimated using the full covariance matrix. The cell e.s.d.'s are taken
into account individually in the estimation of e.s.d.'s in distances, angles
and torsion angles; correlations between e.s.d.'s in cell parameters are only
used when they are defined by crystal symmetry. An approximate (isotropic)
treatment of cell e.s.d.'s is used for estimating e.s.d.'s involving l.s.
planes.
;
loop_
    _geom_bond_atom_site_label_1
    _geom_bond_atom_site_label_2
    _geom_bond_site_symmetry_2
    _geom_bond_distance
    _geom_bond_publ_flag
    O1 C5 . 1.2317(18) ?
    O2 C18 . 1.2115(19) ?
    O3 C18 . 1.3475(18) ?
    O3 C19 . 1.4578(16) ?
    N1 C1 . 1.3648(19) ?
    N1 C9 . 1.3910(18) ?
    N1 H1N . 0.86(2) ?
    N2 C17 . 1.3716(19) ?
    N2 C16 . 1.3724(19) ?
    N2 C24 . 1.4594(17) ?
    C1 C6 . 1.3606(19) ?
    C1 C2 . 1.5002(18) ?
    C2 C3 . 1.533(2) ?
    C2 H2A . 0.9900 ?
    C2 H2B . 0.9900 ?
    C3 C4 . 1.531(2) ?
    C3 C23 . 1.531(2) ?
    C3 C22 . 1.532(2) ?
    C4 C5 . 1.5207(19) ?
    C4 H4A . 0.9900 ?
    C4 H4B . 0.9900 ?
    C5 C6 . 1.446(2) ?
    C6 C7 . 1.5197(17) ?
    C7 C10 . 1.5146(19) ?
    C7 C8 . 1.5315(19) ?
    C7 H7A . 1.0000 ?
    C8 C9 . 1.355(2) ?
    C8 C18 . 1.4781(19) ?
    C9 C21 . 1.503(2) ?
    C10 C17 . 1.3713(18) ?
    C10 C11 . 1.441(2) ?
    C11 C12 . 1.406(2) ?
    C11 C16 . 1.4191(19) ?
    C12 C13 . 1.384(2) ?
    C12 H12A . 0.9500 ?
    C13 C14 . 1.405(2) ?
    C13 H13A . 0.9500 ?
    C14 C15 . 1.381(2) ?
    C14 H14A . 0.9500 ?
    C15 C16 . 1.397(2) ?
    C15 H15A . 0.9500 ?
    C17 H17A . 0.9500 ?
    C19 C20 . 1.495(2) ?
    C19 H19A . 0.9900 ?
    C19 H19B . 0.9900 ?
    C20 H20A . 0.9800 ?
    C20 H20B . 0.9800 ?
    C20 H20C . 0.9800 ?
    C21 H21A . 0.9800 ?
    C21 H21B . 0.9800 ?
    C21 H21C . 0.9800 ?
    C22 H22A . 0.9800 ?
    C22 H22B . 0.9800 ?
    C22 H22C . 0.9800 ?
    C23 H23A . 0.9800 ?
    C23 H23B . 0.9800 ?
    C23 H23C . 0.9800 ?
    C24 H24A . 0.9800 ?
    C24 H24B . 0.9800 ?
    C24 H24C . 0.9800 ?
loop_
    _geom_angle_atom_site_label_1
    _geom_angle_atom_site_label_2
    _geom_angle_atom_site_label_3
    _geom_angle_site_symmetry_1
    _geom_angle_site_symmetry_3
    _geom_angle
    _geom_angle_publ_flag
    C18 O3 C19 . . 114.36(11) ?
    C1 N1 C9 . . 122.27(12) ?
    C1 N1 H1N . . 116.4(13) ?
    C9 N1 H1N . . 115.4(13) ?
    C17 N2 C16 . . 108.41(12) ?
    C17 N2 C24 . . 126.04(13) ?
    C16 N2 C24 . . 125.07(13) ?
    C6 C1 N1 . . 120.71(12) ?
    C6 C1 C2 . . 123.79(13) ?
    N1 C1 C2 . . 115.48(12) ?
    C1 C2 C3 . . 112.70(12) ?
    C1 C2 H2A . . 109.1 ?
    C3 C2 H2A . . 109.1 ?
    C1 C2 H2B . . 109.1 ?
    C3 C2 H2B . . 109.1 ?
    H2A C2 H2B . . 107.8 ?
    C4 C3 C23 . . 110.43(13) ?
    C4 C3 C22 . . 110.36(14) ?
    C23 C3 C22 . . 109.28(14) ?
    C4 C3 C2 . . 106.87(12) ?
    C23 C3 C2 . . 111.12(14) ?
    C22 C3 C2 . . 108.75(13) ?
    C5 C4 C3 . . 114.23(13) ?
    C5 C4 H4A . . 108.7 ?
    C3 C4 H4A . . 108.7 ?
    C5 C4 H4B . . 108.7 ?
    C3 C4 H4B . . 108.7 ?
    H4A C4 H4B . . 107.6 ?
    O1 C5 C6 . . 122.29(13) ?
    O1 C5 C4 . . 119.05(13) ?
    C6 C5 C4 . . 118.54(12) ?
    C1 C6 C5 . . 118.99(12) ?
    C1 C6 C7 . . 121.21(13) ?
    C5 C6 C7 . . 119.73(12) ?
    C10 C7 C6 . . 112.57(11) ?
    C10 C7 C8 . . 110.43(11) ?
    C6 C7 C8 . . 109.99(11) ?
    C10 C7 H7A . . 107.9 ?
    C6 C7 H7A . . 107.9 ?
    C8 C7 H7A . . 107.9 ?
    C9 C8 C18 . . 119.84(13) ?
    C9 C8 C7 . . 121.71(12) ?
    C18 C8 C7 . . 118.39(12) ?
    C8 C9 N1 . . 119.58(13) ?
    C8 C9 C21 . . 127.93(13) ?
    N1 C9 C21 . . 112.48(12) ?
    C17 C10 C11 . . 105.93(12) ?
    C17 C10 C7 . . 125.43(13) ?
    C11 C10 C7 . . 128.46(12) ?
    C12 C11 C16 . . 118.31(13) ?
    C12 C11 C10 . . 134.96(13) ?
    C16 C11 C10 . . 106.70(12) ?
    C13 C12 C11 . . 119.12(14) ?
    C13 C12 H12A . . 120.4 ?
    C11 C12 H12A . . 120.4 ?
    C12 C13 C14 . . 121.39(14) ?
    C12 C13 H13A . . 119.3 ?
    C14 C13 H13A . . 119.3 ?
    C15 C14 C13 . . 121.05(14) ?
    C15 C14 H14A . . 119.5 ?
    C13 C14 H14A . . 119.5 ?
    C14 C15 C16 . . 117.61(14) ?
    C14 C15 H15A . . 121.2 ?
    C16 C15 H15A . . 121.2 ?
    N2 C16 C15 . . 129.41(13) ?
    N2 C16 C11 . . 108.03(13) ?
    C15 C16 C11 . . 122.51(14) ?
    C10 C17 N2 . . 110.91(13) ?
    C10 C17 H17A . . 124.5 ?
    N2 C17 H17A . . 124.5 ?
    O2 C18 O3 . . 121.90(13) ?
    O2 C18 C8 . . 126.06(14) ?
    O3 C18 C8 . . 112.03(12) ?
    O3 C19 C20 . . 108.07(12) ?
    O3 C19 H19A . . 110.1 ?
    C20 C19 H19A . . 110.1 ?
    O3 C19 H19B . . 110.1 ?
    C20 C19 H19B . . 110.1 ?
    H19A C19 H19B . . 108.4 ?
    C19 C20 H20A . . 109.5 ?
    C19 C20 H20B . . 109.5 ?
    H20A C20 H20B . . 109.5 ?
    C19 C20 H20C . . 109.5 ?
    H20A C20 H20C . . 109.5 ?
    H20B C20 H20C . . 109.5 ?
    C9 C21 H21A . . 109.5 ?
    C9 C21 H21B . . 109.5 ?
    H21A C21 H21B . . 109.5 ?
    C9 C21 H21C . . 109.5 ?
    H21A C21 H21C . . 109.5 ?
    H21B C21 H21C . . 109.5 ?
    C3 C22 H22A . . 109.5 ?
    C3 C22 H22B . . 109.5 ?
    H22A C22 H22B . . 109.5 ?
    C3 C22 H22C . . 109.5 ?
    H22A C22 H22C . . 109.5 ?
    H22B C22 H22C . . 109.5 ?
    C3 C23 H23A . . 109.5 ?
    C3 C23 H23B . . 109.5 ?
    H23A C23 H23B . . 109.5 ?
    C3 C23 H23C . . 109.5 ?
    H23A C23 H23C . . 109.5 ?
    H23B C23 H23C . . 109.5 ?
    N2 C24 H24A . . 109.5 ?
    N2 C24 H24B . . 109.5 ?
    H24A C24 H24B . . 109.5 ?
    N2 C24 H24C . . 109.5 ?
    H24A C24 H24C . . 109.5 ?
    H24B C24 H24C . . 109.5 ?
loop_
    _geom_torsion_atom_site_label_1
    _geom_torsion_atom_site_label_2
    _geom_torsion_atom_site_label_3
    _geom_torsion_atom_site_label_4
    _geom_torsion_site_symmetry_1
    _geom_torsion_site_symmetry_2
    _geom_torsion_site_symmetry_3
    _geom_torsion_site_symmetry_4
    _geom_torsion
    _geom_torsion_publ_flag
    C9 N1 C1 C6 . . . . 12.1(2) ?
    C9 N1 C1 C2 . . . . -166.63(13) ?
    C6 C1 C2 C3 . . . . 23.2(2) ?
    N1 C1 C2 C3 . . . . -158.12(13) ?
    C1 C2 C3 C4 . . . . -51.15(17) ?
    C1 C2 C3 C23 . . . . 69.39(17) ?
    C1 C2 C3 C22 . . . . -170.29(14) ?
    C23 C3 C4 C5 . . . . -67.55(17) ?
    C22 C3 C4 C5 . . . . 171.52(13) ?
    C2 C3 C4 C5 . . . . 53.44(17) ?
    C3 C4 C5 O1 . . . . 157.14(14) ?
    C3 C4 C5 C6 . . . . -26.6(2) ?
    N1 C1 C6 C5 . . . . -171.47(13) ?
    C2 C1 C6 C5 . . . . 7.2(2) ?
    N1 C1 C6 C7 . . . . 5.7(2) ?
    C2 C1 C6 C7 . . . . -175.67(13) ?
    O1 C5 C6 C1 . . . . 170.63(13) ?
    C4 C5 C6 C1 . . . . -5.5(2) ?
    O1 C5 C6 C7 . . . . -6.6(2) ?
    C4 C5 C6 C7 . . . . 177.32(13) ?
    C1 C6 C7 C10 . . . . 103.36(15) ?
    C5 C6 C7 C10 . . . . -79.50(16) ?
    C1 C6 C7 C8 . . . . -20.24(19) ?
    C5 C6 C7 C8 . . . . 156.90(12) ?
    C10 C7 C8 C9 . . . . -104.62(15) ?
    C6 C7 C8 C9 . . . . 20.22(19) ?
    C10 C7 C8 C18 . . . . 72.63(16) ?
    C6 C7 C8 C18 . . . . -162.53(12) ?
    C18 C8 C9 N1 . . . . 177.22(13) ?
    C7 C8 C9 N1 . . . . -5.6(2) ?
    C18 C8 C9 C21 . . . . -1.5(2) ?
    C7 C8 C9 C21 . . . . 175.75(14) ?
    C1 N1 C9 C8 . . . . -12.1(2) ?
    C1 N1 C9 C21 . . . . 166.76(13) ?
    C6 C7 C10 C17 . . . . 126.79(14) ?
    C8 C7 C10 C17 . . . . -109.86(15) ?
    C6 C7 C10 C11 . . . . -58.89(18) ?
    C8 C7 C10 C11 . . . . 64.47(17) ?
    C17 C10 C11 C12 . . . . 177.98(16) ?
    C7 C10 C11 C12 . . . . 2.8(3) ?
    C17 C10 C11 C16 . . . . -0.02(15) ?
    C7 C10 C11 C16 . . . . -175.22(13) ?
    C16 C11 C12 C13 . . . . 1.4(2) ?
    C10 C11 C12 C13 . . . . -176.46(15) ?
    C11 C12 C13 C14 . . . . -0.3(2) ?
    C12 C13 C14 C15 . . . . -0.4(2) ?
    C13 C14 C15 C16 . . . . 0.1(2) ?
    C17 N2 C16 C15 . . . . -175.84(14) ?
    C24 N2 C16 C15 . . . . -3.4(2) ?
    C17 N2 C16 C11 . . . . 1.48(15) ?
    C24 N2 C16 C11 . . . . 173.94(13) ?
    C14 C15 C16 N2 . . . . 178.00(14) ?
    C14 C15 C16 C11 . . . . 1.0(2) ?
    C12 C11 C16 N2 . . . . -179.29(12) ?
    C10 C11 C16 N2 . . . . -0.90(15) ?
    C12 C11 C16 C15 . . . . -1.7(2) ?
    C10 C11 C16 C15 . . . . 176.65(13) ?
    C11 C10 C17 N2 . . . . 0.95(16) ?
    C7 C10 C17 N2 . . . . 176.33(12) ?
    C16 N2 C17 C10 . . . . -1.55(16) ?
    C24 N2 C17 C10 . . . . -173.91(13) ?
    C19 O3 C18 O2 . . . . 0.3(2) ?
    C19 O3 C18 C8 . . . . -178.99(12) ?
    C9 C8 C18 O2 . . . . 11.2(2) ?
    C7 C8 C18 O2 . . . . -166.16(16) ?
    C9 C8 C18 O3 . . . . -169.60(13) ?
    C7 C8 C18 O3 . . . . 13.10(18) ?
    C18 O3 C19 C20 . . . . 176.22(14) ?
loop_
    _geom_hbond_atom_site_label_D
    _geom_hbond_atom_site_label_H
    _geom_hbond_atom_site_label_A
    _geom_hbond_site_symmetry_A
    _geom_hbond_distance_DH
    _geom_hbond_distance_HA
    _geom_hbond_distance_DA
    _geom_hbond_angle_DHA
    C21 H21A O2 . 0.98 2.28 2.8073(19) 112.5
    N1 H1N O1 4_566 0.86(2) 1.98(2) 2.8161(15) 163.9(19)
    C24 H24C O2 3_665 0.98 2.60 3.1693(19) 117.5
_iucr_refine_instructions_details
;
TITL HU-4f
CELL  1.54184    17.465627  10.188314  12.346531  90.0000 106.8055  90.0000
ZERR     4.00     0.000382   0.000212   0.000253   0.0000   0.0023   0.0000
LATT   1
SYMM  - X, 1/2 + Y, 1/2 - Z
SFAC  C    H    N   O
UNIT  96   112  8   12
ACTA 135
BOND
BOND $H
CONF
TEMP -150
SIZE  0.55 0.40 0.35
REM colorless block
HTAB
HTAB C21 O2
HTAB N1 O1_$1
EQIV $1 x,1/2-y,1/2+z
HTAB c24 o2_$2
eqiv $2 1-x, 1-y, -z
mpla 6 c11 c12 c13 c14 c15 c16
mpla 5 n2 c11 c16 c17 c10
mpla 9 c10 c11 c12 c13 c14 c15 c16 c17 n2
mpla 6 n1 c1 c6 c7 c8 c9
mpla 6 c1 c2 c3 c4 c5 c6
mpla 10 c1 c2 c3 c4 c5 c6 c7 c8 c9 n1
mpla 9 c10 c11 c12 c13 c14 c15 c16 c17 n2
L.S. 10
PLAN 20
WGHT    0.070700    0.419200
FVAR       5.23592
O1    4    0.800359    0.106742    0.148428    11.00000    0.03607    0.02949 =
         0.02067   -0.00043    0.00637    0.00382
O2    4    0.506822    0.454044    0.208292    11.00000    0.02843    0.06220 =
         0.03869   -0.01559    0.00332    0.00988
O3    4    0.535839    0.318109    0.083289    11.00000    0.02261    0.03043 =
         0.02662   -0.00260   -0.00011    0.00161
N1    3    0.748383    0.402668    0.410350    11.00000    0.02746    0.02858 =
         0.01665   -0.00134    0.00293    0.00063
N2    3    0.702968    0.499190   -0.074547    11.00000    0.02971    0.02763 =
         0.01827    0.00279    0.00582    0.00479
C1    1    0.797376    0.319734    0.374408    11.00000    0.02509    0.02412 =
         0.01979    0.00217    0.00401   -0.00036
C2    1    0.875299    0.287703    0.460421    11.00000    0.02787    0.03524 =
         0.01956    0.00007    0.00067    0.00196
AFIX  23
H2A   2    0.866182    0.218512    0.511621    11.00000   -1.20000
H2B   2    0.895203    0.366752    0.506614    11.00000   -1.20000
AFIX   0
C3    1    0.939224    0.240605    0.406446    11.00000    0.02553    0.03530 =
         0.02528    0.00057    0.00069    0.00360
C4    1    0.901347    0.130718    0.323751    11.00000    0.03008    0.03314 =
         0.02733    0.00002    0.00339    0.00887
AFIX  23
H4A   2    0.939657    0.103686    0.282495    11.00000   -1.20000
H4B   2    0.892090    0.053990    0.367541    11.00000   -1.20000
AFIX   0
C5    1    0.822679    0.168108    0.238017    11.00000    0.02772    0.02457 =
         0.01934    0.00281    0.00598    0.00077
C6    1    0.774385    0.269331    0.267822    11.00000    0.02312    0.02292 =
         0.01870    0.00228    0.00335    0.00080
C7    1    0.697275    0.312999    0.181985    11.00000    0.02381    0.02184 =
         0.01736    0.00049    0.00201   -0.00007
AFIX  13
H7A   2    0.670393    0.233257    0.140909    11.00000   -1.20000
AFIX   0
C8    1    0.641089    0.374423    0.242838    11.00000    0.02464    0.02318 =
         0.02088    0.00253    0.00496    0.00104
C9    1    0.668509    0.420805    0.349960    11.00000    0.02606    0.02327 =
         0.02299    0.00151    0.00644   -0.00029
C10   1    0.711743    0.407442    0.095210    11.00000    0.02345    0.02257 =
         0.01924    0.00027    0.00364    0.00317
C11   1    0.750969    0.533370    0.113766    11.00000    0.02342    0.02361 =
         0.02256    0.00257    0.00629    0.00367
C12   1    0.789907    0.607921    0.209741    11.00000    0.02711    0.02799 =
         0.02422   -0.00001    0.00507    0.00114
AFIX  43
H12A  2    0.797017    0.573601    0.283541    11.00000   -1.20000
AFIX   0
C13   1    0.817729    0.731943    0.195251    11.00000    0.03020    0.02835 =
         0.03205   -0.00362    0.00625   -0.00171
AFIX  43
H13A  2    0.843795    0.782728    0.259933    11.00000   -1.20000
AFIX   0
C14   1    0.808240    0.784323    0.086912    11.00000    0.03014    0.02432 =
         0.04115    0.00495    0.01128   -0.00026
AFIX  43
H14A  2    0.827669    0.869981    0.079630    11.00000   -1.20000
AFIX   0
C15   1    0.771114    0.713270   -0.009182    11.00000    0.03022    0.03001 =
         0.03032    0.00843    0.01128    0.00522
AFIX  43
H15A  2    0.764674    0.748457   -0.082536    11.00000   -1.20000
AFIX   0
C16   1    0.743367    0.587789    0.005358    11.00000    0.02373    0.02722 =
         0.02386    0.00263    0.00700    0.00530
C17   1    0.683332    0.392808   -0.019903    11.00000    0.02733    0.02390 =
         0.02093    0.00012    0.00451    0.00365
AFIX  43
H17A  2    0.653986    0.318903   -0.056844    11.00000   -1.20000
AFIX   0
C18   1    0.555496    0.388028    0.180067    11.00000    0.02552    0.02861 =
         0.02437    0.00133    0.00516   -0.00020
C19   1    0.452259    0.329775    0.016896    11.00000    0.02199    0.03353 =
         0.03345   -0.00299   -0.00188    0.00259
AFIX  23
H19A  2    0.438233    0.423206   -0.000002    11.00000   -1.20000
H19B  2    0.417139    0.293692    0.059811    11.00000   -1.20000
AFIX   0
C20   1    0.441068    0.254754   -0.090678    11.00000    0.03427    0.04801 =
         0.03851   -0.01272   -0.00557    0.00683
AFIX 137
H20A  2    0.385043    0.260558   -0.136423    11.00000   -1.50000
H20B  2    0.455347    0.162560   -0.073070    11.00000   -1.50000
H20C  2    0.475481    0.291981   -0.133038    11.00000   -1.50000
AFIX   0
C21   1    0.622183    0.490927    0.417853    11.00000    0.03091    0.03581 =
         0.02669   -0.00478    0.00752    0.00180
AFIX 137
H21A  2    0.584373    0.552151    0.368831    11.00000   -1.50000
H21B  2    0.659231    0.539643    0.479559    11.00000   -1.50000
H21C  2    0.592747    0.426700    0.449428    11.00000   -1.50000
AFIX   0
C22   1    1.010878    0.188083    0.499802    11.00000    0.02938    0.04945 =
         0.03487    0.00115   -0.00254    0.00769
AFIX 137
H22A  2    1.051145    0.154028    0.465901    11.00000   -1.50000
H22B  2    0.993135    0.117433    0.540754    11.00000   -1.50000
H22C  2    1.034191    0.259191    0.552471    11.00000   -1.50000
AFIX   0
C23   1    0.966936    0.352698    0.344179    11.00000    0.02952    0.04590 =
         0.03989    0.00335    0.00744   -0.00192
AFIX 137
H23A  2    1.007057    0.319730    0.309517    11.00000   -1.50000
H23B  2    0.990427    0.422672    0.397992    11.00000   -1.50000
H23C  2    0.921059    0.387432    0.285177    11.00000   -1.50000
AFIX   0
C24   1    0.676421    0.523125   -0.196265    11.00000    0.03693    0.03638 =
         0.01862    0.00470    0.00781    0.00816
AFIX 137
H24A  2    0.650847    0.443838   -0.235362    11.00000   -1.50000
H24B  2    0.722598    0.545858   -0.222525    11.00000   -1.50000
H24C  2    0.637994    0.595753   -0.212640    11.00000   -1.50000
AFIX   0
H1N   2    0.759630    0.414461    0.482336    11.00000    0.03278
HKLF 4
REM  HU-4f
REM R1 =  0.0443 for   3533 Fo > 4sig(Fo)  and  0.0536 for all   4246 data
REM    271 parameters refined using      0 restraints
END
WGHT      0.0707      0.4192
REM Highest difference peak  0.272,  deepest hole -0.232,  1-sigma level  0.044
Q1    1   0.7302  0.4696  0.1183  11.00000  0.05    0.27
Q2    1   0.6463  0.3632  0.3078  11.00000  0.05    0.27
Q3    1   0.7102  0.3615  0.1409  11.00000  0.05    0.26
Q4    1   0.6596  0.4445  0.2802  11.00000  0.05    0.26
Q5    1   0.5667  0.4759  0.3975  11.00000  0.05    0.26
Q6    1   0.6822  0.4058  0.0456  11.00000  0.05    0.24
Q7    1   0.7965  0.3209  0.3131  11.00000  0.05    0.24
Q8    1   0.7987  0.2216  0.2534  11.00000  0.05    0.24
Q9    1   0.7384  0.2943  0.2229  11.00000  0.05    0.24
Q10   1   0.7383  0.5723  0.0637  11.00000  0.05    0.23
Q11   1   0.9178  0.1898  0.3620  11.00000  0.05    0.23
Q12   1   0.6007  0.3648  0.2182  11.00000  0.05    0.23
Q13   1   0.8663  0.1590  0.2830  11.00000  0.05    0.22
Q14   1   0.7098  0.3814  0.0365  11.00000  0.05    0.22
Q15   1   0.6627  0.3498  0.2049  11.00000  0.05    0.22
Q16   1   0.7731  0.2663  0.3244  11.00000  0.05    0.22
Q17   1   0.9038  0.2690  0.4252  11.00000  0.05    0.22
Q18   1   0.5072  0.3753  0.2242  11.00000  0.05    0.22
Q19   1   0.8119  0.7525  0.1391  11.00000  0.05    0.21
Q20   1   0.7338  0.6589 -0.0032  11.00000  0.05    0.21
;
data_global
_journal_date_recd_electronic     2012-11-14
_journal_date_accepted     2012-11-21
_journal_name_full     'Acta Crystallographica, Section E'
_journal_year     2013
_journal_volume     69
_journal_issue      1
_journal_page_first     o40
_journal_page_last     o41
_journal_paper_category     QO
_journal_paper_doi     10.1107/S1600536812047976
_journal_coeditor_code     LH5560
_publ_contact_author_name     'Ray J. Butcher'
_publ_contact_author_address
;
Department of Chemistry
Howard University
525 College Street NW
Washington
DC 20059
USA
;
_publ_contact_author_email     'rbutcher99@yahoo.com'
_publ_contact_author_fax     '(202) 806 5442'
_publ_contact_author_phone     '(202) 806 9892'
_publ_section_title
;\
Ethyl
2,7,7-trimethyl-4-(1-methyl-1<i>H</i>-indol-3-yl)-5-oxo-1,4,5,6,7,8-\
hexahydroquinoline-3-carboxylate
;
loop_
    _publ_author_name
    _publ_author_footnote
    _publ_author_address
    '\"Ozt\"urk Yildirim, Sema' ?
;
Department of Chemistry
Howard University
525 College Street NW
Washington
DC 20059
USA
Department of Physics
Faculty of Sciences
Erciyes University
38039 Kayseri,
Turkey
;
    'Butcher, Ray J.' .
;
Department of Chemistry
Howard University
525 College Street NW
Washington
DC 20059
USA
;
    'G\"und\"uz, Miyase G\"ozde' .
;
Hacettepe University
Faculty of Pharmacy
Dept. of Pharmaceutical Chemistry
06100 Sihhiye-Ankara
Turkey
;
    'El-Khouly, Ahmed' .
;
Hacettepe University
Faculty of Pharmacy
Dept. of Pharmaceutical Chemistry
06100 Sihhiye-Ankara
Turkey
;
    '\,Sim\,sek, Rahime' .
;
Hacettepe University
Faculty of Pharmacy
Dept. of Pharmaceutical Chemistry
06100 Sihhiye-Ankara
Turkey
;
    '\,Safak, Cihat' .
;
Hacettepe University
Faculty of Pharmacy
Dept. of Pharmaceutical Chemistry
06100 Sihhiye-Ankara
Turkey
;
