# Supplementary material for: Ethyl 2,7,7-trimethyl-4-(1-methyl-1H-indol-3-yl)-5-oxo-1,4,5,6,7,8-hexa­hydro­quinoline-3-carboxyl­ate
Source: Acta Crystallogr Sect E Struct Rep Online. 2012 Dec 8;69(Pt 1):o40–1. doi: 10.1107/S1600536812047976 (PMC3588325; doi:10.1107/S1600536812047976)
Supplement: Supplementary file 2 [file e-69-00o40-Isup2.hkl]

# 
# h,k,l, Fc-squared, Fo-squared, sigma(Fo-squared) and status flag 
# 
data_I
_shelx_title ' HU-4f' 
_shelx_refln_list_code          4 
_shelx_F_calc_maximum      192.60 
_exptl_crystal_F_000       840.00 
_reflns_d_resolution_high  0.7950 
 
loop_ 
 _symmetry_equiv_pos_as_xyz 
 'x, y, z' 
 '-x, y+1/2, -z+1/2' 
 '-x, -y, -z' 
 'x, -y-1/2, z-1/2' 
 
_cell_length_a    17.4656 
_cell_length_b    10.1883 
_cell_length_c    12.3465 
_cell_angle_alpha  90.000 
_cell_angle_beta  106.806 
_cell_angle_gamma  90.000 
 
_shelx_F_squared_multiplier     1.000 
 
loop_ 
 _refln_index_h 
 _refln_index_k 
 _refln_index_l 
 _refln_F_squared_calc 
 _refln_F_squared_meas 
 _refln_F_squared_sigma 
 _refln_observed_status 
   2   0   0    18325.94    17858.07     50.17 o 
   3   0   0      827.99      948.83     14.32 o 
   4   0   0    17028.79    16997.99     71.36 o 
   5   0   0      312.21      295.85      8.55 o 
   6   0   0     1256.29     1363.44     20.14 o 
   7   0   0     1496.48     1723.22     24.91 o 
   8   0   0     2221.45     2302.02     31.53 o 
   9   0   0     2678.48     3008.17     68.26 o 
  10   0   0      170.02      148.13     20.78 o 
  11   0   0      323.15      358.69     24.58 o 
  12   0   0      603.28      691.24     36.29 o 
  13   0   0        0.04       -1.37      2.20 o 
  14   0   0      297.40      312.72      8.63 o 
  15   0   0        9.85        8.22      2.34 o 
  16   0   0      958.31     1008.97     26.36 o 
  17   0   0       22.89       23.18      5.88 o 
  18   0   0       12.34        7.85      5.19 o 
  19   0   0       64.23       79.40      8.01 o 
  20   0   0      188.22      220.77     11.10 o 
   1   1   0     8486.00     8460.84     39.44 o 
   2   1   0      262.34      241.21      7.99 o 
   3   1   0      931.56      969.79     11.01 o 
   4   1   0     8675.28     8813.65     38.41 o 
   5   1   0      281.82      314.19      6.33 o 
   6   1   0      577.45      585.28     19.17 o 
   7   1   0      274.07      273.60      8.08 o 
   8   1   0      664.54      701.83     30.63 o 
   9   1   0        0.01       -2.04      2.04 o 
  10   1   0        2.40        3.52      1.80 o 
  11   1   0      464.00      491.98     18.49 o 
  12   1   0      326.47      327.30     25.26 o 
  13   1   0       69.11       70.42      3.68 o 
  14   1   0      113.43      114.09      4.91 o 
  15   1   0        0.18        0.88      1.77 o 
  16   1   0      118.49      114.42      5.33 o 
  17   1   0        4.74        4.97      2.08 o 
  18   1   0        1.44       -1.09      3.43 o 
  19   1   0       43.53       50.73      4.77 o 
  20   1   0       34.29       37.77      3.49 o 
   0   2   0     4622.54     4439.89     37.46 o 
   1   2   0     8620.51     8429.73     52.77 o 
   2   2   0     2713.17     2566.48     31.23 o 
   3   2   0    11046.53    10628.35     69.09 o 
   4   2   0       18.88       22.87      4.50 o 
   5   2   0     6769.96     6855.14     67.34 o 
   6   2   0        3.90        8.73      4.08 o 
   7   2   0        1.60        5.69      3.68 o 
   8   2   0     2199.80     2337.80     47.19 o 
   9   2   0     1236.72     1240.12     36.78 o 
  10   2   0      179.69      150.82     13.92 o 
  11   2   0      277.40      276.18     15.22 o 
  12   2   0      767.73      810.97     39.72 o 
  13   2   0       80.25       67.88      3.76 o 
  14   2   0        0.02        1.80      2.33 o 
  15   2   0       48.51       53.06      3.86 o 
  16   2   0        9.61        9.66      2.41 o 
  17   2   0      469.94      488.23     11.79 o 
  18   2   0       18.93       21.74      3.60 o 
  19   2   0       59.28       54.75      4.67 o 
  20   2   0       58.41       62.21      9.01 o 
   1   3   0     4646.24     4669.03     48.46 o 
   2   3   0     1133.51     1181.85     25.23 o 
   3   3   0      248.44      229.51     12.06 o 
   4   3   0      428.34      378.75     16.26 o 
   5   3   0       30.07       65.13      7.91 o 
   6   3   0        2.63        0.26      2.37 o 
   7   3   0     1587.79     1717.51     29.46 o 
   8   3   0       35.31       48.07      7.43 o 
   9   3   0      329.93      309.56     19.84 o 
  10   3   0       13.43       16.33      5.82 o 
  11   3   0       38.55       35.26      7.30 o 
  12   3   0     1143.98     1118.23     14.77 o 
  13   3   0      125.28      120.00      5.21 o 
  14   3   0      104.31       99.32      4.83 o 
  15   3   0       18.13       19.08      2.78 o 
  16   3   0        0.99       -1.53      1.63 o 
  17   3   0       12.78       12.53      2.70 o 
  18   3   0        2.31        1.06      2.01 o 
  19   3   0        0.11       -3.86      4.18 o 
  20   3   0      343.16      427.10     13.23 o 
   0   4   0      305.76      278.47     14.07 o 
   1   4   0      157.70      133.94      6.95 o 
   2   4   0        0.26        0.99      2.55 o 
   3   4   0       29.18       41.13      6.25 o 
   4   4   0       60.93       48.59      6.56 o 
   5   4   0       36.88       25.95      5.52 o 
   6   4   0        0.22        1.80      3.62 o 
   7   4   0        2.52        2.03      3.17 o 
   8   4   0       56.53       46.84      5.65 o 
   9   4   0      454.38      441.98     25.10 o 
  10   4   0       10.02        9.64      3.73 o 
  11   4   0      721.18      694.94      9.86 o 
  12   4   0        6.76        0.90      1.72 o 
  13   4   0      232.57      212.34      7.96 o 
  14   4   0       53.10       40.10      3.82 o 
  15   4   0       21.03       25.13      2.79 o 
  16   4   0      208.36      228.47      7.87 o 
  17   4   0      243.68      258.64     12.28 o 
  18   4   0      115.06      115.22      9.29 o 
  19   4   0       88.32       91.35      7.06 o 
   1   5   0     2516.00     2601.94     33.65 o 
   2   5   0       14.18       21.21      3.62 o 
   3   5   0       71.09       88.29      6.49 o 
   4   5   0      590.46      660.27     25.80 o 
   5   5   0        9.43        7.26      4.16 o 
   6   5   0       32.90       36.75      7.11 o 
   7   5   0      330.07      310.53     20.69 o 
   8   5   0        0.43        3.88      3.60 o 
   9   5   0       92.47       82.81     11.92 o 
  10   5   0       28.45       32.06      3.43 o 
  11   5   0        0.20        3.37      1.53 o 
  12   5   0      859.94      825.82     16.88 o 
  13   5   0      188.13      184.20      7.66 o 
  14   5   0       49.68       48.77      3.67 o 
  15   5   0      190.79      198.70      7.57 o 
  16   5   0        6.15        6.46      3.51 o 
  17   5   0       59.02       56.64      4.43 o 
  18   5   0       15.82       11.26      2.90 o 
   0   6   0      428.31      434.11     21.39 o 
   1   6   0       89.46       98.67      7.61 o 
   2   6   0     1634.31     1773.79     30.90 o 
   3   6   0      100.51       93.27      7.50 o 
   4   6   0      167.54      195.12     10.63 o 
   5   6   0       54.99       55.22      5.83 o 
   6   6   0      780.42      814.42     33.33 o 
   7   6   0      291.91      308.26     15.51 o 
   8   6   0        0.05       -0.94      2.87 o 
   9   6   0       36.93       35.29      2.61 o 
  10   6   0      143.58      137.58      5.31 o 
  11   6   0      259.04      246.03      7.53 o 
  12   6   0      314.41      302.91      9.48 o 
  13   6   0      329.21      311.51     13.75 o 
  14   6   0      107.52      115.09     10.14 o 
  15   6   0       51.64       61.24      7.21 o 
  16   6   0       76.75       93.47      8.13 o 
  17   6   0       36.85       40.83      4.81 o 
   1   7   0      388.24      348.83     20.76 o 
   2   7   0      126.85      152.82     14.14 o 
   3   7   0       26.90       49.79      8.92 o 
   4   7   0     1186.27     1294.49     41.78 o 
   5   7   0      151.51      178.95     16.06 o 
   6   7   0        3.46       11.53      2.23 o 
   7   7   0      157.92      164.28      6.71 o 
   8   7   0       13.69       17.14      2.63 o 
   9   7   0       30.87       28.22      3.82 o 
  10   7   0      325.81      296.38     10.35 o 
  11   7   0      430.01      400.45     11.19 o 
  12   7   0        0.01       -1.44      3.19 o 
  13   7   0        0.09        1.57      2.95 o 
  14   7   0       44.51       50.34      6.60 o 
  15   7   0       40.07       45.17      6.27 o 
  16   7   0       25.67       32.18      5.05 o 
  17   7   0        0.70       -0.43      1.54 o 
   0   8   0      192.50      191.68     12.55 o 
   1   8   0       58.21       46.54      5.84 o 
   2   8   0      134.46      129.38     10.87 o 
   3   8   0      181.42      196.86     12.71 o 
   4   8   0      375.05      396.48     14.81 o 
   5   8   0       43.44       40.61      4.14 o 
   6   8   0      217.69      196.08      9.42 o 
   7   8   0      136.79      118.88      7.46 o 
   8   8   0       90.43       91.13      6.72 o 
   9   8   0        0.42       -1.42      5.70 o 
  10   8   0        8.55        5.45      4.12 o 
  11   8   0        1.51        0.45      1.91 o 
  12   8   0       56.21       52.58      7.14 o 
  13   8   0        5.77        5.74      3.69 o 
  14   8   0       37.88       44.14      6.09 o 
  15   8   0      167.83      201.07     10.43 o 
  16   8   0       12.75       14.83      2.91 o 
   1   9   0      310.57      272.73     14.35 o 
   2   9   0      187.43      145.95      8.35 o 
   3   9   0      281.40      278.97     11.05 o 
   4   9   0        3.31        8.57      4.51 o 
   5   9   0       14.83       18.71      3.21 o 
   6   9   0      561.09      539.28     16.31 o 
   7   9   0      207.63      201.09     21.03 o 
   8   9   0        0.42        4.05      3.62 o 
   9   9   0      119.36      130.41     11.65 o 
  10   9   0       19.10       21.85      3.64 o 
  11   9   0        0.08       -0.70      3.10 o 
  12   9   0       18.34       18.88      4.57 o 
  13   9   0        2.33       -0.02      2.27 o 
  14   9   0       21.38       11.71      3.12 o 
   0  10   0      959.27      961.26     28.23 o 
   1  10   0       47.59       43.20      5.18 o 
   2  10   0      984.62      965.99     30.65 o 
   3  10   0       61.35       57.11      5.54 o 
   4  10   0       68.85       68.01      5.89 o 
   5  10   0        5.12        7.35      2.80 o 
   6  10   0        3.57        3.30      2.32 o 
   7  10   0       54.68       50.51      3.85 o 
   8  10   0        9.91        8.34      2.07 o 
   9  10   0       76.06       83.06      5.49 o 
  10  10   0      156.53      177.29      9.10 o 
  11  10   0        1.09        1.25      1.42 o 
  12  10   0      167.72      192.65      5.83 o 
   1  11   0        0.64        1.61      2.21 o 
   2  11   0      107.43      110.65      6.29 o 
   3  11   0      156.03      159.83      7.42 o 
   4  11   0       11.98       15.50      3.12 o 
   5  11   0        2.17       -0.92      1.52 o 
   6  11   0      288.98      300.71     21.03 o 
   7  11   0        4.69        4.39      4.14 o 
   8  11   0        0.41       -1.18      3.11 o 
   9  11   0        0.79        0.15      1.35 o 
   0  12   0       49.36       49.71      5.16 o 
   1  12   0       32.92       26.99      2.96 o 
   2  12   0        8.11        8.91      1.99 o 
   3  12   0       46.98       42.16      3.05 o 
   4  12   0       40.48       40.94      4.03 o 
 -21   1   1      139.55      164.72     12.73 o 
 -20   1   1      128.58      141.98      6.77 o 
 -19   1   1        0.14       -0.52      2.85 o 
 -18   1   1        8.01        6.86      3.13 o 
 -17   1   1       11.94       17.33      3.18 o 
 -16   1   1        3.49        5.69      1.85 o 
 -15   1   1      191.22      184.57      7.35 o 
 -14   1   1        0.52       -1.43      2.27 o 
 -13   1   1      579.73      639.26     17.32 o 
 -12   1   1        9.76        7.68      5.69 o 
 -11   1   1       20.83       15.26      6.07 o 
 -10   1   1        7.94       16.45      2.31 o 
  -9   1   1     1374.66     1550.63     20.26 o 
  -8   1   1       38.70       23.54      3.85 o 
  -7   1   1     2885.11     3187.17     54.73 o 
  -6   1   1      269.71      344.73      9.07 o 
  -5   1   1    16749.74    16091.46     53.33 o 
  -4   1   1     7149.28     6840.34     52.42 o 
  -3   1   1      698.00      724.66      8.91 o 
  -2   1   1     1592.81     1599.64     16.92 o 
  -1   1   1     5944.92     5859.81     20.27 o 
   0   1   1     5150.88     5250.05     32.03 o 
   1   1   1        0.78        3.56      1.96 o 
   2   1   1     3092.55     3119.04     32.25 o 
   3   1   1      443.30      370.05     34.44 o 
   4   1   1     1651.37     1844.49     15.04 o 
   5   1   1      945.49     1056.97      9.86 o 
   6   1   1       31.59       40.16      1.89 o 
   7   1   1     1114.36     1420.34     32.56 o 
   8   1   1      509.57      629.75     17.38 o 
   9   1   1     2027.11     2234.03     44.33 o 
  10   1   1        0.51        5.56      3.18 o 
  11   1   1        1.97        3.46      2.76 o 
  12   1   1        7.53        8.14      2.13 o 
  13   1   1      117.79      121.11      4.23 o 
  14   1   1        1.81        2.47      1.86 o 
  15   1   1       15.18        6.33      2.26 o 
  16   1   1        0.11       -0.22      2.21 o 
  17   1   1      134.38      119.86      6.03 o 
  18   1   1        6.56        3.71      2.79 o 
  19   1   1        3.64        5.35      2.17 o 
  20   1   1       36.47       31.35      2.88 o 
 -21   2   1      118.85      151.24      7.53 o 
 -20   2   1        0.51        2.41      2.03 o 
 -19   2   1       46.39       60.27      4.99 o 
 -18   2   1        0.04        0.75      2.53 o 
 -17   2   1       68.77       70.10      4.86 o 
 -16   2   1      142.68      135.36      5.75 o 
 -15   2   1        1.66       -1.51      1.51 o 
 -14   2   1      230.04      249.86      6.95 o 
 -13   2   1       18.77       21.81      2.28 o 
 -12   2   1      413.65      404.05     18.74 o 
 -11   2   1       29.88       42.21      5.63 o 
 -10   2   1     2382.18     2528.18     57.26 o 
  -9   2   1      797.75      868.56     31.59 o 
  -8   2   1      316.73      350.02     13.34 o 
  -7   2   1     2775.49     2658.85     30.64 o 
  -6   2   1     1084.66     1049.67     24.76 o 
  -5   2   1     6863.22     6944.63     54.00 o 
  -4   2   1     4254.33     4428.88     52.02 o 
  -3   2   1    11811.24    11633.28     66.11 o 
  -2   2   1        7.01        6.41      2.18 o 
  -1   2   1    17771.96    16664.38     61.99 o 
   0   2   1     4996.11     4868.36     26.03 o 
   1   2   1      687.81      725.25     17.89 o 
   2   2   1     5372.20     5540.17     51.38 o 
   3   2   1      588.35      608.30     18.04 o 
   4   2   1       15.75       20.13      4.27 o 
   5   2   1        0.05        1.50      2.57 o 
   6   2   1     4966.17     5401.96     67.29 o 
   7   2   1      140.62      148.08     12.42 o 
   8   2   1      215.70      175.86     12.98 o 
   9   2   1      762.68      833.19     29.29 o 
  10   2   1       52.13       89.86     10.52 o 
  11   2   1      367.84      423.90     28.37 o 
  12   2   1       59.93       74.05      3.67 o 
  13   2   1      121.87      105.47      4.63 o 
  14   2   1       13.58        9.81      2.00 o 
  15   2   1      231.18      215.17      8.28 o 
  16   2   1      241.60      217.70      8.22 o 
  17   2   1       39.81       41.02      3.92 o 
  18   2   1       14.35       13.09      3.35 o 
  19   2   1      105.51      109.36     11.99 o 
  20   2   1       13.99       21.59      3.66 o 
 -20   3   1      104.99      126.08      8.18 o 
 -19   3   1      151.18      167.51      7.12 o 
 -18   3   1       76.31       81.78      5.74 o 
 -17   3   1       40.85       43.11      4.06 o 
 -16   3   1       80.17       76.98      4.41 o 
 -15   3   1       12.73       10.00      2.20 o 
 -14   3   1      124.29      103.87      4.91 o 
 -13   3   1     2861.28     2767.50     21.73 o 
 -12   3   1        3.12        9.66      1.93 o 
 -11   3   1       31.13       33.50      7.68 o 
 -10   3   1     1755.78     1767.82     50.20 o 
  -9   3   1      370.73      388.23     22.27 o 
  -8   3   1       65.69       49.22      8.51 o 
  -7   3   1      669.51      683.58     18.30 o 
  -6   3   1      203.73      178.34      9.04 o 
  -5   3   1       75.75       72.15      7.78 o 
  -4   3   1     1076.14     1083.95     25.45 o 
  -3   3   1      826.14      791.62     19.95 o 
  -2   3   1    12872.76    12577.62     72.98 o 
  -1   3   1     6282.27     6143.25     38.33 o 
   0   3   1      716.34      741.41     13.21 o 
   1   3   1      258.44      227.22      7.52 o 
   2   3   1      628.39      596.78     19.67 o 
   3   3   1       22.14       16.29      4.62 o 
   4   3   1      837.64      859.80     25.67 o 
   5   3   1      410.47      385.36     18.42 o 
   6   3   1      251.21      230.72     15.42 o 
   7   3   1     1072.84     1144.86     35.48 o 
   8   3   1        2.77        1.64      1.75 o 
   9   3   1      460.10      443.31     23.12 o 
  10   3   1       17.51        8.98      5.09 o 
  11   3   1      960.34     1015.09     16.96 o 
  12   3   1       94.75      107.58      6.02 o 
  13   3   1      126.99      123.55      4.55 o 
  14   3   1        7.49       13.84      2.33 o 
  15   3   1       29.15       26.99      3.34 o 
  16   3   1        6.81       10.22      2.45 o 
  17   3   1        0.09        2.40      1.62 o 
  18   3   1      169.19      187.14     12.27 o 
  19   3   1       22.39       29.52      5.19 o 
 -19   4   1       17.72       17.26      4.68 o 
 -18   4   1      532.91      581.01     19.72 o 
 -17   4   1       63.97       61.36      3.79 o 
 -16   4   1       12.41       11.20      2.07 o 
 -15   4   1       25.12       23.23      2.83 o 
 -14   4   1       95.48       88.22      5.46 o 
 -13   4   1      711.90      687.95     12.25 o 
 -12   4   1     1305.18     1251.31     14.99 o 
 -11   4   1      399.84      443.92     10.08 o 
 -10   4   1      302.53      286.77     21.26 o 
  -9   4   1     1071.90     1049.20     38.71 o 
  -8   4   1      329.10      315.91     20.92 o 
  -7   4   1       49.29       56.83      6.08 o 
  -6   4   1      524.70      521.88     16.48 o 
  -5   4   1     1781.28     1869.85     39.56 o 
  -4   4   1      163.30      217.62     12.93 o 
  -3   4   1      924.65      909.10     24.33 o 
  -2   4   1     1491.41     1685.34     31.72 o 
  -1   4   1     1580.07     1646.14     23.21 o 
   0   4   1       44.69       49.23      4.24 o 
   1   4   1       92.22       99.57      6.01 o 
   2   4   1        8.99       18.07      2.77 o 
   3   4   1      171.87      171.38     12.34 o 
   4   4   1      172.04      174.65     13.18 o 
   5   4   1      386.95      387.90     20.09 o 
   6   4   1      430.52      436.46     22.28 o 
   7   4   1       32.52       40.54      8.96 o 
   8   4   1        0.70        8.69      2.88 o 
   9   4   1      172.14      150.60     10.39 o 
  10   4   1      660.31      626.60     30.62 o 
  11   4   1      214.95      211.84      6.98 o 
  12   4   1      699.17      684.64     12.87 o 
  13   4   1       42.59       39.94      3.27 o 
  14   4   1      180.93      165.37      7.09 o 
  15   4   1      265.74      273.80      8.71 o 
  16   4   1       98.57      108.38      5.34 o 
  17   4   1       13.60       12.00      4.33 o 
  18   4   1       60.65       66.58      6.79 o 
 -18   5   1        0.81       -1.72      1.72 o 
 -17   5   1       55.98       56.98      4.53 o 
 -16   5   1       23.50       25.57      3.42 o 
 -15   5   1        2.15       -0.18      3.38 o 
 -14   5   1       16.70       18.40      2.82 o 
 -13   5   1      223.06      206.28      8.18 o 
 -12   5   1      280.76      254.97      7.74 o 
 -11   5   1      499.49      465.11      9.42 o 
 -10   5   1       37.07       43.14      3.37 o 
  -9   5   1      197.24      180.97     17.00 o 
  -8   5   1       21.55       29.41      7.70 o 
  -7   5   1       79.09       65.66     11.96 o 
  -6   5   1       21.79       11.52      2.66 o 
  -5   5   1       13.86       17.67      4.19 o 
  -4   5   1     3656.03     3852.32     58.61 o 
  -3   5   1       18.01       18.68      3.29 o 
  -2   5   1      214.26      209.56      9.82 o 
  -1   5   1        0.26        0.47      4.28 o 
   0   5   1      699.38      671.29     18.55 o 
   1   5   1      363.60      375.89     12.65 o 
   2   5   1     1057.97     1150.10     26.59 o 
   3   5   1       17.88       18.71      3.16 o 
   4   5   1      490.07      413.31     21.58 o 
   5   5   1       29.41       36.36      7.19 o 
   6   5   1       37.50       34.30      7.74 o 
   7   5   1       53.05       58.31      8.87 o 
   8   5   1      102.75       88.67      8.41 o 
   9   5   1       88.03       94.43      8.93 o 
  10   5   1      292.69      290.68      6.55 o 
  11   5   1      438.13      415.30      8.76 o 
  12   5   1        0.53        4.53      2.68 o 
  13   5   1      366.26      378.82     10.55 o 
  14   5   1       10.21       10.99      2.74 o 
  15   5   1        3.46        2.78      2.35 o 
  16   5   1       97.49       92.97      4.90 o 
  17   5   1      241.43      251.43      9.89 o 
 -18   6   1        1.23       -1.78      1.78 o 
 -17   6   1       44.90       47.50      5.53 o 
 -16   6   1       11.34       12.36      3.82 o 
 -15   6   1       83.12       81.68      8.41 o 
 -14   6   1       85.60       91.07      6.65 o 
 -13   6   1        0.17        2.12      2.71 o 
 -12   6   1        6.68        9.04      2.12 o 
 -11   6   1      191.66      185.64      6.62 o 
 -10   6   1      360.41      334.49      8.40 o 
  -9   6   1       20.24       24.90      2.85 o 
  -8   6   1       40.75       30.07      7.24 o 
  -7   6   1       27.85       37.23      9.47 o 
  -6   6   1      610.24      675.23     23.86 o 
  -5   6   1       35.80       33.94      4.70 o 
  -4   6   1       13.14       10.93      3.46 o 
  -3   6   1      809.16      875.37     22.04 o 
  -2   6   1       37.19       27.44      5.00 o 
  -1   6   1      159.50      209.79     10.39 o 
   0   6   1      693.19      713.96     25.29 o 
   1   6   1      268.08      332.76     20.41 o 
   2   6   1      351.42      390.38     21.88 o 
   3   6   1      625.71      603.27     27.31 o 
   4   6   1      439.45      410.08     23.06 o 
   5   6   1      200.77      194.50     16.32 o 
   6   6   1        7.47        7.96      4.03 o 
   7   6   1      989.25      921.12     38.01 o 
   8   6   1       68.68       64.33      3.72 o 
   9   6   1      182.89      178.89      5.46 o 
  10   6   1     3032.73     2905.18     24.52 o 
  11   6   1      353.93      341.30     11.96 o 
  12   6   1       72.11       67.37      5.83 o 
  13   6   1        9.50        8.88      3.02 o 
  14   6   1      240.02      247.82     16.00 o 
  15   6   1       12.00       10.83      4.12 o 
  16   6   1       19.70       17.96      4.01 o 
  17   6   1       83.68       81.41      5.48 o 
 -17   7   1       22.18       17.81      3.35 o 
 -16   7   1        0.57        2.89      3.10 o 
 -15   7   1       32.20       27.94      5.38 o 
 -14   7   1        0.23        2.15      3.28 o 
 -13   7   1       11.03       15.97      4.55 o 
 -12   7   1       34.84       36.82      3.85 o 
 -11   7   1        0.07       -1.19      1.73 o 
 -10   7   1      147.57      147.51      6.92 o 
  -9   7   1       14.18       14.58      2.82 o 
  -8   7   1      311.36      300.64     10.25 o 
  -7   7   1       95.64       90.07      5.62 o 
  -6   7   1       92.63       78.80      6.92 o 
  -5   7   1      195.47      205.66     18.26 o 
  -4   7   1       93.52       99.14      8.98 o 
  -3   7   1      349.14      346.94     22.06 o 
  -2   7   1       12.17        9.50      3.92 o 
  -1   7   1      503.05      554.87     28.00 o 
   0   7   1        0.10       -4.18      4.18 o 
   1   7   1      422.50      423.85     24.55 o 
   2   7   1      142.57      141.98     14.19 o 
   3   7   1      107.91      138.43     13.93 o 
   4   7   1      202.89      212.04     18.40 o 
   5   7   1      127.38      134.12      8.20 o 
   6   7   1      684.80      738.59     16.12 o 
   7   7   1        0.30        0.90      2.86 o 
   8   7   1       13.87       12.66      9.26 o 
   9   7   1      627.49      560.18     15.97 o 
  10   7   1        3.65        6.14      3.81 o 
  11   7   1        2.38        2.29      2.37 o 
  12   7   1       20.71       19.99      6.08 o 
  13   7   1      261.66      280.93     15.28 o 
  14   7   1       17.98       20.15      5.00 o 
  15   7   1       58.73       69.39      7.00 o 
  16   7   1       24.78       17.72      3.71 o 
 -16   8   1        1.48        0.18      1.95 o 
 -15   8   1       67.18       79.03      7.23 o 
 -14   8   1        6.60        8.33      3.51 o 
 -13   8   1        5.41        5.46      3.51 o 
 -12   8   1      128.78      126.17      7.70 o 
 -11   8   1      128.73      128.60      6.33 o 
 -10   8   1      371.26      376.78     10.72 o 
  -9   8   1       96.47       99.43      5.67 o 
  -8   8   1      338.77      329.23      9.90 o 
  -7   8   1      830.38      817.55     22.30 o 
  -6   8   1      290.91      262.63     10.42 o 
  -5   8   1       56.08       62.22      4.76 o 
  -4   8   1       76.64       86.70      7.16 o 
  -3   8   1      126.06      118.06      8.16 o 
  -2   8   1      528.95      567.98     14.08 o 
  -1   8   1       32.32       19.93      7.15 o 
   0   8   1        0.56       -2.74      2.74 o 
   1   8   1       44.08       47.39      6.99 o 
   2   8   1       24.85       29.67      7.05 o 
   3   8   1       39.70       39.34      3.91 o 
   4   8   1      101.72      109.40      6.02 o 
   5   8   1        0.67       -0.50      4.10 o 
   6   8   1      148.83      156.51      8.41 o 
   7   8   1       42.58       42.40      6.35 o 
   8   8   1        2.46        3.71      3.29 o 
   9   8   1      260.18      252.83     19.84 o 
  10   8   1       12.88       16.26      3.67 o 
  11   8   1        0.64       -2.31      3.39 o 
  12   8   1       55.47       62.41      7.75 o 
  13   8   1      119.49      127.58      9.92 o 
  14   8   1       68.98       85.00      7.64 o 
  15   8   1        6.61       10.05      2.94 o 
 -15   9   1       53.30       65.43      5.01 o 
 -14   9   1       10.01       11.66      3.44 o 
 -13   9   1       70.16       73.82      6.85 o 
 -12   9   1        7.90        8.08      3.14 o 
 -11   9   1        7.82        4.91      2.27 o 
 -10   9   1       79.62       91.58      6.56 o 
  -9   9   1       57.35       54.17      5.40 o 
  -8   9   1      147.33      167.15      8.81 o 
  -7   9   1       66.73       75.73      6.19 o 
  -6   9   1       25.67       23.31      3.54 o 
  -5   9   1       66.80       62.12      8.35 o 
  -4   9   1      259.04      251.73     10.50 o 
  -3   9   1      252.52      215.79     12.35 o 
  -2   9   1       91.66       76.31      6.46 o 
  -1   9   1       15.04        8.99      2.80 o 
   0   9   1        0.02       -2.59      2.59 o 
   1   9   1       82.97       77.96      7.06 o 
   2   9   1      163.23      166.88      8.46 o 
   3   9   1      249.28      275.88     15.29 o 
   4   9   1      132.92      154.11     10.66 o 
   5   9   1       91.90       80.94      8.84 o 
   6   9   1       32.97       33.33      4.29 o 
   7   9   1       10.77        9.76      2.65 o 
   8   9   1      173.96      179.45      8.97 o 
   9   9   1       45.25       49.78      4.96 o 
  10   9   1       10.85       16.62      4.72 o 
  11   9   1      391.85      441.50     17.94 o 
  12   9   1       66.22       69.96      7.24 o 
  13   9   1        2.57        4.15      3.08 o 
  14   9   1      196.25      222.08      9.21 o 
 -13  10   1       13.72       11.95      2.51 o 
 -12  10   1       71.98       85.40      3.96 o 
 -11  10   1       46.55       57.05      3.83 o 
 -10  10   1       57.33       68.34      3.77 o 
  -9  10   1       61.71       65.06      3.91 o 
  -8  10   1       26.70       33.55      3.21 o 
  -7  10   1       21.03       15.32      2.53 o 
  -6  10   1       41.56       33.66      4.14 o 
  -5  10   1       52.53       50.27      4.89 o 
  -4  10   1       21.42       17.74      3.17 o 
  -3  10   1       23.09       21.21      7.43 o 
  -2  10   1       15.31       20.83      3.94 o 
  -1  10   1       19.65       14.61      3.38 o 
   0  10   1       30.03       20.41      3.66 o 
   1  10   1       16.23       18.13      3.30 o 
   2  10   1        5.25        4.23      4.26 o 
   3  10   1        1.44        1.16      3.80 o 
   4  10   1       63.36       57.48      5.09 o 
   5  10   1       65.49       58.60      4.18 o 
   6  10   1        0.14       -0.57      1.51 o 
   7  10   1       76.45       81.17      4.52 o 
   8  10   1       60.76       68.45      6.64 o 
   9  10   1       34.28       30.37      4.99 o 
  10  10   1       76.45       75.73      7.08 o 
  11  10   1       17.04       15.78      2.42 o 
  12  10   1       39.13       45.12      2.96 o 
  -9  11   1       40.42       38.29      4.61 o 
  -8  11   1       16.83       14.07      3.81 o 
  -7  11   1      330.70      354.96     29.75 o 
  -6  11   1      249.10      269.19     13.55 o 
  -5  11   1      196.73      212.90     19.90 o 
  -4  11   1        3.62        2.05      1.82 o 
  -3  11   1       13.34       14.79      3.04 o 
  -2  11   1       42.99       47.55      4.69 o 
  -1  11   1       42.50       39.60      4.24 o 
   0  11   1       54.99       52.35      5.89 o 
   1  11   1       16.09       19.13      4.35 o 
   2  11   1        0.26        2.49      2.19 o 
   3  11   1       54.62       56.27      4.98 o 
   4  11   1      220.35      228.24      8.32 o 
   5  11   1       76.13       93.53      8.01 o 
   6  11   1       11.18        5.01      3.43 o 
   7  11   1      288.12      316.21     12.65 o 
   8  11   1       52.12       57.93      3.59 o 
   9  11   1       56.57       63.89      4.92 o 
  -5  12   1      166.58      167.25      7.78 o 
  -4  12   1        2.40        3.16      2.86 o 
  -3  12   1       75.99       62.92      5.66 o 
  -2  12   1       15.36        7.78      3.58 o 
  -1  12   1       83.91       83.02      6.74 o 
   0  12   1       22.11       22.86      4.31 o 
   1  12   1       15.44       14.11      3.66 o 
   2  12   1      125.34      142.20      8.13 o 
   3  12   1        0.01        2.94      2.27 o 
   4  12   1       92.93       95.79      5.95 o 
   5  12   1       49.21       65.52      4.46 o 
 -21   0   2       10.55        8.96      3.29 o 
 -20   0   2       57.94       56.74      6.75 o 
 -19   0   2      121.30      149.11     11.24 o 
 -18   0   2      316.85      338.23     17.45 o 
 -17   0   2        0.04        2.50      2.36 o 
 -16   0   2      176.79      190.90     12.87 o 
 -15   0   2      447.61      435.04     24.10 o 
 -14   0   2      244.40      236.72     17.15 o 
 -13   0   2     1634.78     1601.64     29.08 o 
 -12   0   2     1084.19     1132.84     29.03 o 
 -11   0   2       69.15       68.96      6.89 o 
 -10   0   2       17.24        8.39      2.46 o 
  -9   0   2     1266.59     1383.08     49.71 o 
  -8   0   2     1841.82     1860.75     32.48 o 
  -7   0   2      975.99     1060.10     20.41 o 
  -6   0   2      804.81     1072.41    228.45 o 
  -5   0   2     3065.48     3171.18     50.89 o 
  -4   0   2    37095.43    35755.27    588.60 o 
  -3   0   2     8256.63     8597.08     34.06 o 
  -2   0   2     1024.64      851.65     17.45 o 
  -1   0   2      112.98       86.46      5.37 o 
   0   0   2      496.81      394.91      8.67 o 
   1   0   2       44.81       20.38      2.61 o 
   2   0   2      263.24      260.92      8.71 o 
   3   0   2       58.83       59.54     16.55 o 
   4   0   2     8436.75     8756.34     64.77 o 
   5   0   2      189.70      212.63     13.67 o 
   6   0   2     8408.73     9225.91     88.07 o 
   7   0   2    13411.35    14985.87    267.04 o 
   8   0   2      179.81      253.97     19.20 o 
   9   0   2       37.57       40.88      8.47 o 
  10   0   2     3459.20     3995.82     84.60 o 
  11   0   2      320.41      386.12     27.54 o 
  12   0   2       30.36       25.13      3.62 o 
  13   0   2      156.26      177.19     10.03 o 
  14   0   2      135.11      146.33      8.15 o 
  15   0   2      435.22      330.54     12.05 o 
  16   0   2      114.27      140.90      7.85 o 
  17   0   2      137.79      134.90      7.41 o 
  18   0   2       33.54       44.59      6.64 o 
  19   0   2       47.47       52.57      6.05 o 
 -21   1   2       34.98       37.00      3.34 o 
 -20   1   2       20.92       25.39      3.53 o 
 -19   1   2        2.81        2.95      2.34 o 
 -18   1   2       32.39       31.84      3.62 o 
 -17   1   2      169.96      162.37      7.20 o 
 -16   1   2       34.50       31.11      3.70 o 
 -15   1   2      106.59      113.88      5.21 o 
 -14   1   2      457.67      416.01     10.00 o 
 -13   1   2      513.97      520.67     11.33 o 
 -12   1   2      825.75      830.77     26.11 o 
 -11   1   2      173.77      175.61      9.05 o 
 -10   1   2       25.16       18.44      3.43 o 
  -9   1   2       71.93       80.54      4.89 o 
  -8   1   2      376.81      423.76     11.63 o 
  -7   1   2      421.23      500.28     11.64 o 
  -6   1   2      209.21      236.85      9.26 o 
  -5   1   2     8913.73     8854.36     52.15 o 
  -4   1   2     2009.64     1971.48     30.19 o 
  -3   1   2      379.29      467.29      7.64 o 
  -2   1   2     1165.14     1129.49     13.63 o 
  -1   1   2    18742.96    18004.60     70.87 o 
   0   1   2     6246.74     6278.29     41.42 o 
   1   1   2      943.40      940.81     18.98 o 
   2   1   2       83.86       92.70      4.69 o 
   3   1   2        0.02        2.91      3.22 o 
   4   1   2      185.10      169.09      7.67 o 
   5   1   2      129.00      119.15      3.66 o 
   6   1   2     1938.66     2232.93     32.09 o 
   7   1   2     1094.11     1299.16     23.92 o 
   8   1   2       84.42      111.16      6.55 o 
   9   1   2       10.88        6.98      3.53 o 
  10   1   2      198.92      201.33     13.95 o 
  11   1   2        1.23        3.73      5.74 o 
  12   1   2       16.92       23.65      2.03 o 
  13   1   2      431.94      390.32     12.58 o 
  14   1   2      935.41      834.84     15.81 o 
  15   1   2        4.45        3.67      2.52 o 
  16   1   2      304.91      278.00      9.07 o 
  17   1   2       20.79       16.96      2.58 o 
  18   1   2        6.25        8.05      2.51 o 
  19   1   2        0.04       -1.74      1.92 o 
 -21   2   2       23.24       26.04      2.46 o 
 -20   2   2       27.40       26.17      3.50 o 
 -19   2   2        0.39       -0.92      2.16 o 
 -18   2   2       59.73       59.31      4.60 o 
 -17   2   2       55.35       52.18      4.52 o 
 -16   2   2        0.39       -1.89      1.89 o 
 -15   2   2      819.63      805.48     13.10 o 
 -14   2   2       37.89       42.16      3.23 o 
 -13   2   2      225.98      188.12      5.64 o 
 -12   2   2       55.08       59.27      7.75 o 
 -11   2   2      538.10      572.80     21.04 o 
 -10   2   2       13.57       19.27      3.87 o 
  -9   2   2     2567.06     2512.51     88.71 o 
  -8   2   2       99.30      106.19      7.40 o 
  -7   2   2     3108.73     3268.72     36.97 o 
  -6   2   2     2608.15     2576.52     82.36 o 
  -5   2   2      446.36      407.92     16.93 o 
  -4   2   2      365.01      360.42     14.83 o 
  -3   2   2     2115.72     2080.30     32.19 o 
  -2   2   2    26871.10    24464.26    279.34 o 
  -1   2   2     3020.28     2730.60     53.49 o 
   0   2   2     1436.24     1385.13     15.26 o 
   1   2   2      717.80      723.98     29.12 o 
   2   2   2       39.07       37.83      5.64 o 
   3   2   2      142.81      129.35      9.38 o 
   4   2   2       31.48       14.67      4.29 o 
   5   2   2     2177.50     2306.22     42.47 o 
   6   2   2      279.97      353.88     18.17 o 
   7   2   2      508.37      638.96     26.11 o 
   8   2   2       84.61       68.44      8.28 o 
   9   2   2      147.33      146.78     12.79 o 
  10   2   2      218.31      247.51     21.42 o 
  11   2   2        0.84       -0.53      0.90 o 
  12   2   2       28.73       23.26      2.51 o 
  13   2   2        0.12       -0.41      1.75 o 
  14   2   2      452.49      436.96     11.52 o 
  15   2   2       10.68        5.61      2.18 o 
  16   2   2       24.58       29.97      3.38 o 
  17   2   2       26.60       26.49      3.22 o 
  18   2   2       99.98      106.79      6.06 o 
  19   2   2        9.00       12.78      4.02 o 
 -20   3   2        8.68        8.16      1.82 o 
 -19   3   2       25.51       23.08      3.27 o 
 -18   3   2       51.26       54.07      4.12 o 
 -17   3   2       15.68       12.62      2.71 o 
 -16   3   2      177.18      169.01      7.05 o 
 -15   3   2      122.78      117.78      5.27 o 
 -14   3   2     2303.05     2190.26     20.33 o 
 -13   3   2      342.19      322.11      7.29 o 
 -12   3   2     2474.95     2611.87     36.00 o 
 -11   3   2      852.23      838.59     37.45 o 
 -10   3   2     3119.63     3353.42     70.73 o 
  -9   3   2     1514.34     1537.23     45.41 o 
  -8   3   2     2619.34     2776.51     56.92 o 
  -7   3   2       19.03       17.38      5.83 o 
  -6   3   2     1233.96     1301.83     34.84 o 
  -5   3   2     2551.95     2594.94     30.58 o 
  -4   3   2       25.94       30.59      3.44 o 
  -3   3   2    13696.94    13628.77     93.71 o 
  -2   3   2        0.05        3.43      1.41 o 
  -1   3   2      177.09      200.94      5.29 o 
   0   3   2     1006.32     1086.70     24.77 o 
   1   3   2      727.00      691.46     14.94 o 
   2   3   2     1218.91     1152.29     12.11 o 
   3   3   2       30.30       46.75      7.65 o 
   4   3   2        0.00       -0.87      3.69 o 
   5   3   2       37.21       39.26      6.70 o 
   6   3   2        3.79        7.25      4.42 o 
   7   3   2        2.56        6.68      4.01 o 
   8   3   2     1336.09     1270.26     40.78 o 
   9   3   2       25.05       27.31      5.85 o 
  10   3   2       80.06       55.37      9.33 o 
  11   3   2        0.89       -1.18      1.18 o 
  12   3   2       11.82       20.60      4.71 o 
  13   3   2       72.15       50.67      5.36 o 
  14   3   2       21.60       14.18      5.24 o 
  15   3   2       32.41       30.21      3.59 o 
  16   3   2       94.82      104.21      7.08 o 
  17   3   2       78.16       80.83      6.05 o 
  18   3   2       91.97      121.52      9.38 o 
 -19   4   2       32.01       30.60      4.81 o 
 -18   4   2       21.91       22.44      2.24 o 
 -17   4   2        1.04        3.08      1.56 o 
 -16   4   2        3.39        2.35      1.98 o 
 -15   4   2        0.06        2.21      2.43 o 
 -14   4   2      391.35      384.08      8.09 o 
 -13   4   2     1947.22     1894.34     19.14 o 
 -12   4   2     1733.74     1624.05     14.93 o 
 -11   4   2     1190.20     1146.99     45.16 o 
 -10   4   2       30.82       28.84      8.08 o 
  -9   4   2      282.88      264.73     20.28 o 
  -8   4   2        0.84        4.47      3.75 o 
  -7   4   2        3.52        5.01      4.35 o 
  -6   4   2       39.83       61.21     12.08 o 
  -5   4   2      203.01      268.32     19.86 o 
  -4   4   2      836.98      887.49     18.37 o 
  -3   4   2       21.97       24.95      3.15 o 
  -2   4   2        4.28        1.13      1.78 o 
  -1   4   2     1100.21     1183.19     24.86 o 
   0   4   2      833.07      900.95     15.48 o 
   1   4   2        0.34        3.40      1.16 o 
   2   4   2      598.53      664.48     10.35 o 
   3   4   2        1.18        1.64      3.32 o 
   4   4   2     1271.95     1380.94     37.80 o 
   5   4   2      841.40      734.51     28.61 o 
   6   4   2      131.47      102.34     11.71 o 
   7   4   2      525.99      604.83     28.60 o 
   8   4   2       44.66       56.15     10.27 o 
   9   4   2      440.87      479.73     18.87 o 
  10   4   2       84.97       71.77      3.62 o 
  11   4   2       28.88       31.04      3.56 o 
  12   4   2       58.09       50.11      3.97 o 
  13   4   2      567.36      541.36     12.32 o 
  14   4   2      188.88      177.90      7.23 o 
  15   4   2      197.33      204.14      7.48 o 
  16   4   2        5.04        8.18      3.12 o 
  17   4   2       29.74       27.79      3.88 o 
 -19   5   2        1.58        0.30      1.38 o 
 -18   5   2       44.16       35.62      4.42 o 
 -17   5   2       59.49       59.49      5.02 o 
 -16   5   2      313.83      273.78     15.27 o 
 -15   5   2      419.41      408.75     18.85 o 
 -14   5   2      133.00      102.00      7.52 o 
 -13   5   2      119.10      108.69      6.18 o 
 -12   5   2      303.96      281.41      8.07 o 
 -11   5   2      165.14      171.95      5.75 o 
 -10   5   2       67.43       79.24      5.20 o 
  -9   5   2      188.95      196.46     18.04 o 
  -8   5   2      892.76      873.04     36.39 o 
  -7   5   2      137.30      144.65     15.49 o 
  -6   5   2      133.83      165.09     10.15 o 
  -5   5   2      908.14     1123.71     24.13 o 
  -4   5   2       69.86       71.50      5.87 o 
  -3   5   2     1381.50     1612.41     26.52 o 
  -2   5   2      345.25      384.55     10.39 o 
  -1   5   2      789.47      767.89     16.84 o 
   0   5   2      765.68      854.62     31.31 o 
   1   5   2        6.93        8.26      2.36 o 
   2   5   2        2.35        1.65      3.96 o 
   3   5   2      201.13      246.57     17.54 o 
   4   5   2       39.27       54.71      8.58 o 
   5   5   2       94.60      116.63     12.59 o 
   6   5   2      110.85      116.48     12.79 o 
   7   5   2      396.67      385.45     24.27 o 
   8   5   2        0.05       -3.19      4.22 o 
   9   5   2        5.45        5.98      1.87 o 
  10   5   2     1035.09      960.84     14.72 o 
  11   5   2      119.29      111.61      5.79 o 
  12   5   2      232.81      235.25      8.41 o 
  13   5   2       52.70       49.64      4.36 o 
  14   5   2        2.12        1.50      1.68 o 
  15   5   2        8.59        3.57      2.41 o 
  16   5   2      191.74      201.52      6.40 o 
  17   5   2      136.10      167.17      8.78 o 
 -18   6   2        4.13        3.02      2.22 o 
 -17   6   2        0.29        4.33      2.88 o 
 -16   6   2       33.23       38.83      5.89 o 
 -15   6   2       73.06       68.04      8.13 o 
 -14   6   2      330.38      319.54     12.37 o 
 -13   6   2      132.45      117.71      6.48 o 
 -12   6   2        9.32       13.12      3.23 o 
 -11   6   2     1125.86     1037.62     21.82 o 
 -10   6   2       18.90       24.06      2.88 o 
  -9   6   2      104.64      110.89      5.23 o 
  -8   6   2      114.33      125.72      8.28 o 
  -7   6   2        1.68       -4.68      5.77 o 
  -6   6   2      394.96      405.84     33.05 o 
  -5   6   2       27.60       26.69      4.90 o 
  -4   6   2      263.41      290.08     14.27 o 
  -3   6   2      376.61      417.89     16.42 o 
  -2   6   2      433.69      451.04     16.70 o 
  -1   6   2       15.95       19.65      3.77 o 
   0   6   2       26.25       13.71      4.92 o 
   1   6   2     1023.73     1088.64     38.23 o 
   2   6   2      421.99      428.50     24.39 o 
   3   6   2       83.59       78.76     11.44 o 
   4   6   2      458.55      468.24     25.77 o 
   5   6   2      450.76      452.41     26.14 o 
   6   6   2       16.21       15.86      5.40 o 
   7   6   2      347.19      378.43     14.28 o 
   8   6   2       65.86       57.13      3.64 o 
   9   6   2     1410.91     1400.72     19.07 o 
  10   6   2       35.92       32.37      4.20 o 
  11   6   2      275.55      278.24      8.94 o 
  12   6   2     1209.35     1196.97     28.91 o 
  13   6   2      804.18      843.49     20.41 o 
  14   6   2        7.18        6.38      2.69 o 
  15   6   2        9.51        8.51      2.47 o 
  16   6   2      103.52      112.84      7.12 o 
 -17   7   2        0.04       -0.47      2.16 o 
 -16   7   2        9.18        5.77      3.14 o 
 -15   7   2        1.81        3.91      3.33 o 
 -14   7   2      118.83      122.96      9.90 o 
 -13   7   2       12.46       11.07      3.04 o 
 -12   7   2      187.94      195.58      8.01 o 
 -11   7   2      201.37      187.62      7.77 o 
 -10   7   2       35.98       34.53      3.64 o 
  -9   7   2      168.28      150.90      8.51 o 
  -8   7   2      345.93      331.74     10.85 o 
  -7   7   2      240.14      255.45      8.45 o 
  -6   7   2       16.31       34.13      3.30 o 
  -5   7   2      526.35      571.84     15.03 o 
  -4   7   2        1.08        4.77      9.73 o 
  -3   7   2      157.09      168.96     16.11 o 
  -2   7   2       86.88       78.09      7.25 o 
  -1   7   2      437.48      421.58     25.23 o 
   0   7   2      228.75      211.80     18.07 o 
   1   7   2       17.06       13.62      4.48 o 
   2   7   2      781.55      765.04     34.31 o 
   3   7   2       80.78       91.16     13.10 o 
   4   7   2       15.01       24.80      6.11 o 
   5   7   2      625.57      634.83     27.07 o 
   6   7   2        6.44        1.37      2.12 o 
   7   7   2      293.54      310.47     11.69 o 
   8   7   2       45.99       48.43      5.24 o 
   9   7   2      109.15      109.78      7.48 o 
  10   7   2      149.03      134.48     11.49 o 
  11   7   2        4.75        6.57      3.70 o 
  12   7   2       20.92       17.31      4.77 o 
  13   7   2      226.61      236.98      9.21 o 
  14   7   2       59.23       75.39      7.58 o 
  15   7   2        7.04        9.76      2.96 o 
  16   7   2        0.48       -0.54      0.54 o 
 -16   8   2       13.46       16.85      3.23 o 
 -15   8   2       49.40       51.69      5.91 o 
 -14   8   2       75.44       87.60      7.80 o 
 -13   8   2       46.24       46.54      6.68 o 
 -12   8   2      106.37       99.90      5.59 o 
 -11   8   2       36.42       40.90      4.04 o 
 -10   8   2        0.73        0.81      1.71 o 
  -9   8   2      181.86      162.70      9.05 o 
  -8   8   2        1.09        2.01      2.09 o 
  -7   8   2       10.76        6.05      2.42 o 
  -6   8   2       38.13       44.71      4.53 o 
  -5   8   2      105.03       85.73      6.03 o 
  -4   8   2      682.45      612.46     18.50 o 
  -3   8   2      248.36      257.48     12.10 o 
  -2   8   2      139.85      158.54      9.89 o 
  -1   8   2        5.01        3.54      3.65 o 
   0   8   2      201.80      195.49     10.63 o 
   1   8   2       25.19       21.71      8.83 o 
   2   8   2        0.67       -5.41     14.01 o 
   3   8   2       12.26       18.93      5.25 o 
   4   8   2      915.45      950.57     28.74 o 
   5   8   2      578.06      570.19     22.73 o 
   6   8   2      367.33      377.99     18.88 o 
   7   8   2      114.23      122.94      7.77 o 
   8   8   2      258.64      271.99     11.20 o 
   9   8   2      725.33      726.07     18.97 o 
  10   8   2      446.51      442.35     20.04 o 
  11   8   2      438.36      441.50     19.62 o 
  12   8   2      360.16      404.62     17.60 o 
  13   8   2        8.98       14.51      3.96 o 
  14   8   2      101.83      111.85      7.98 o 
  15   8   2       17.15       14.98      2.89 o 
 -15   9   2       12.60       20.10      3.11 o 
 -14   9   2        0.15        2.04      2.39 o 
 -13   9   2        2.75        3.30      2.37 o 
 -12   9   2       78.51       77.42      5.63 o 
 -11   9   2      129.04      122.60      5.75 o 
 -10   9   2       13.70       12.84      2.42 o 
  -9   9   2        2.19       -0.29      1.69 o 
  -8   9   2      130.06      125.96      5.97 o 
  -7   9   2        5.11        2.44      4.00 o 
  -6   9   2      245.91      219.25     14.65 o 
  -5   9   2       14.88       15.50      5.80 o 
  -4   9   2        3.82        3.18      1.98 o 
  -3   9   2       72.61       60.02      8.53 o 
  -2   9   2      103.16       96.01     10.07 o 
  -1   9   2        1.42       -4.09      4.09 o 
   0   9   2      217.54      173.00     12.86 o 
   1   9   2       19.20       14.98      4.29 o 
   2   9   2       50.33       46.98      7.15 o 
   3   9   2       69.61       62.92      7.74 o 
   4   9   2      124.02      108.48     10.05 o 
   5   9   2       28.39       16.83      5.45 o 
   6   9   2       93.73       88.90      9.57 o 
   7   9   2      163.21      159.58     12.45 o 
   8   9   2       13.24       12.52      4.17 o 
   9   9   2      199.97      216.73     13.85 o 
  10   9   2        0.01       -4.25      4.25 o 
  11   9   2        9.39        7.46      3.38 o 
  12   9   2      135.50      156.51      9.79 o 
  13   9   2      188.19      211.95      9.77 o 
 -13  10   2       85.38       75.10      5.00 o 
 -12  10   2       13.20       13.82      2.90 o 
 -11  10   2      142.45      136.79      6.16 o 
 -10  10   2       34.12       34.41      3.62 o 
  -9  10   2       17.35       13.56      2.95 o 
  -8  10   2      148.03      148.25     11.47 o 
  -7  10   2      110.34      100.91      9.98 o 
  -6  10   2        0.94        4.96      3.63 o 
  -5  10   2      135.79      123.67     11.07 o 
  -4  10   2       74.89       66.49      8.44 o 
  -3  10   2        0.89       -2.91      4.19 o 
  -2  10   2      308.80      273.31     15.90 o 
  -1  10   2        6.62        9.07      4.97 o 
   0  10   2      349.70      321.73     17.09 o 
   1  10   2        1.56       -3.42      4.17 o 
   2  10   2        0.33        1.58      4.49 o 
   3  10   2       46.49       48.12      7.21 o 
   4  10   2       35.87       30.04      3.99 o 
   5  10   2        0.19        1.40      1.95 o 
   6  10   2       46.00       60.50      5.09 o 
   7  10   2      210.32      228.53      9.16 o 
   8  10   2      101.47      103.70      8.99 o 
   9  10   2      166.11      181.31     10.89 o 
  10  10   2        2.51        4.85      1.99 o 
  11  10   2       43.59       51.03      3.50 o 
  -9  11   2        1.14        1.06      2.50 o 
  -8  11   2      182.08      172.64     10.26 o 
  -7  11   2       31.18       29.50      5.53 o 
  -6  11   2        0.49       -0.52      3.09 o 
  -5  11   2       22.52       20.72      5.14 o 
  -4  11   2        3.08        4.53      3.89 o 
  -3  11   2       10.09        6.70      4.20 o 
  -2  11   2       26.40       17.31      4.95 o 
  -1  11   2       10.03        9.78      4.46 o 
   0  11   2       35.70       39.02      6.64 o 
   1  11   2       87.64      109.05      9.48 o 
   2  11   2       54.37       62.07      7.34 o 
   3  11   2       30.86       37.66      5.85 o 
   4  11   2        2.07        1.71      3.20 o 
   5  11   2       13.78        8.76      3.66 o 
   6  11   2      120.81      138.27      9.06 o 
   7  11   2       26.08       24.93      3.96 o 
   8  11   2      189.62      226.00      9.49 o 
   9  11   2       39.65       33.91      3.59 o 
  -6  12   2       13.74       10.08      2.74 o 
  -5  12   2       32.11       34.59      4.24 o 
  -4  12   2        8.53        9.83      3.49 o 
  -3  12   2        0.19       -2.33      2.95 o 
  -2  12   2        5.78        2.92      3.18 o 
  -1  12   2        0.70       -2.99      3.17 o 
   0  12   2       60.52       68.35      6.34 o 
   1  12   2      404.33      451.77     14.39 o 
   2  12   2       68.60       83.20      6.40 o 
   3  12   2      146.05      163.32      8.27 o 
   4  12   2       12.47       10.93      2.91 o 
   5  12   2       60.43       86.27      5.14 o 
 -21   1   3       20.34       28.22      3.17 o 
 -20   1   3        0.18        1.94      2.57 o 
 -19   1   3        1.73        0.53      2.03 o 
 -18   1   3       68.48       57.86      4.54 o 
 -17   1   3        5.60        4.04      2.37 o 
 -16   1   3      115.86      114.40      6.06 o 
 -15   1   3     1322.14     1319.71     23.36 o 
 -14   1   3       79.35       92.76      5.73 o 
 -13   1   3      554.85      537.36     12.44 o 
 -12   1   3       47.25       42.22      5.54 o 
 -11   1   3      555.07      513.47     19.41 o 
 -10   1   3        1.87        1.19      1.53 o 
  -9   1   3      733.61      749.08     16.70 o 
  -8   1   3     1187.47     1279.76     20.20 o 
  -7   1   3     1738.73     1735.83     35.70 o 
  -6   1   3      114.32      145.55      5.12 o 
  -5   1   3     1040.28      986.11     13.48 o 
  -4   1   3      203.88      227.55      6.56 o 
  -3   1   3     1192.32     1188.28     14.52 o 
  -2   1   3      144.50      170.92      6.56 o 
  -1   1   3        0.52        2.47      2.21 o 
   0   1   3       81.84       88.98      6.90 o 
   1   1   3     3698.36     3588.40     21.00 o 
   2   1   3     1451.02     1438.46     19.76 o 
   3   1   3      434.98      404.29      9.15 o 
   4   1   3      532.11      640.27     12.20 o 
   5   1   3     3407.91     3834.85     31.68 o 
   6   1   3       78.18       99.16      8.62 o 
   7   1   3      357.50      389.02     16.24 o 
   8   1   3       24.75       31.03      9.41 o 
   9   1   3     1050.53     1143.85     31.39 o 
  10   1   3      183.98      209.91     20.11 o 
  11   1   3      127.97      118.10      4.54 o 
  12   1   3        0.80        0.09      1.34 o 
  13   1   3      269.85      228.35      6.91 o 
  14   1   3       73.66       50.25      3.47 o 
  15   1   3        1.61        3.57      2.03 o 
  16   1   3       36.31       35.10      3.51 o 
  17   1   3       10.33        6.93      2.25 o 
  18   1   3       21.59       27.75      3.43 o 
 -21   2   3        6.22        6.68      1.96 o 
 -20   2   3       13.94       18.91      3.13 o 
 -19   2   3       18.25       21.46      3.03 o 
 -18   2   3      162.00      167.44      6.89 o 
 -17   2   3       43.79       41.39      3.94 o 
 -16   2   3       12.60       13.02      2.76 o 
 -15   2   3      270.52      250.03     11.24 o 
 -14   2   3     1737.60     1658.72     20.87 o 
 -13   2   3       35.39       42.13      3.08 o 
 -12   2   3      465.07      478.28     20.24 o 
 -11   2   3      898.00      922.65     22.95 o 
 -10   2   3      319.33      369.85     12.74 o 
  -9   2   3      552.21      570.22     18.62 o 
  -8   2   3      539.78      586.00     17.85 o 
  -7   2   3     4868.30     5480.53     51.33 o 
  -6   2   3     3843.73     3815.96     58.91 o 
  -5   2   3      750.28      722.72     24.24 o 
  -4   2   3     1186.46     1087.97     27.74 o 
  -3   2   3     9569.50     9278.97     74.09 o 
  -2   2   3      297.18      304.88     12.70 o 
  -1   2   3     1628.14     1837.80     19.29 o 
   0   2   3     3199.08     3317.86     23.48 o 
   1   2   3        4.11        2.35      1.43 o 
   2   2   3     1151.34     1087.29     27.25 o 
   3   2   3       20.65       12.97      3.87 o 
   4   2   3      801.58      951.92     27.32 o 
   5   2   3     2897.97     2811.52     49.88 o 
   6   2   3     4384.17     4549.97     67.34 o 
   7   2   3      448.46      471.16     23.18 o 
   8   2   3       66.47       86.84      7.37 o 
   9   2   3      418.68      484.12     29.33 o 
  10   2   3      100.01      100.94     13.85 o 
  11   2   3       38.68       31.16      3.92 o 
  12   2   3        8.46        5.06      2.18 o 
  13   2   3        5.88        2.62      1.90 o 
  14   2   3       52.42       60.93      4.64 o 
  15   2   3       98.25       85.99      5.38 o 
  16   2   3      227.91      220.16      7.76 o 
  17   2   3        4.28       -0.91      1.79 o 
  18   2   3      112.43      134.86      9.29 o 
 -20   3   3        1.71       -0.69      1.60 o 
 -19   3   3        2.49        4.41      2.02 o 
 -18   3   3       63.85       65.59      4.34 o 
 -17   3   3       21.65       19.36      2.92 o 
 -16   3   3       72.09       65.01      4.73 o 
 -15   3   3       12.11       14.83      2.55 o 
 -14   3   3        1.49        1.11      2.26 o 
 -13   3   3       55.95       54.66      3.79 o 
 -12   3   3      156.95      140.12      8.08 o 
 -11   3   3      854.35      855.55     38.91 o 
 -10   3   3       29.32       15.86      6.61 o 
  -9   3   3      163.30      181.50     16.24 o 
  -8   3   3       29.59       37.65      7.51 o 
  -7   3   3     2166.31     2229.01     51.41 o 
  -6   3   3     6230.00     6158.41     79.20 o 
  -5   3   3      310.77      392.13     19.40 o 
  -4   3   3     3979.69     3800.49     55.66 o 
  -3   3   3       16.70       31.29      5.51 o 
  -2   3   3      550.78      604.16     18.91 o 
  -1   3   3      304.27      353.32     10.78 o 
   0   3   3     3130.25     3302.96     29.85 o 
   1   3   3       62.38       85.55      4.52 o 
   2   3   3     1304.35     1372.79     34.86 o 
   3   3   3       56.18       63.58      8.77 o 
   4   3   3     1601.24     1701.01     40.52 o 
   5   3   3     2592.19     2634.62     52.29 o 
   6   3   3      344.00      410.43     21.76 o 
   7   3   3       66.54       80.05     10.46 o 
   8   3   3      159.88      172.23     15.95 o 
   9   3   3       64.58       80.90      9.88 o 
  10   3   3      234.48      226.58     10.01 o 
  11   3   3       94.06       85.57      4.66 o 
  12   3   3       23.21       15.00      3.33 o 
  13   3   3       13.37       12.94      3.47 o 
  14   3   3      105.95       93.64      6.91 o 
  15   3   3      153.33      142.51      8.24 o 
  16   3   3        6.35        4.66      2.92 o 
  17   3   3      157.43      174.20      7.86 o 
 -19   4   3       19.06       19.80      2.09 o 
 -18   4   3      248.61      246.65      7.31 o 
 -17   4   3        0.14       -1.85      1.85 o 
 -16   4   3        5.99        3.68      2.28 o 
 -15   4   3      148.75      136.73      5.50 o 
 -14   4   3      846.95      783.03     15.78 o 
 -13   4   3       80.07       74.73      5.34 o 
 -12   4   3       97.79       87.45      4.63 o 
 -11   4   3       55.55       63.41     12.04 o 
 -10   4   3      394.17      427.17     27.57 o 
  -9   4   3      106.30      102.39     13.30 o 
  -8   4   3       23.80       38.91      8.37 o 
  -7   4   3      562.11      535.82     26.87 o 
  -6   4   3     1531.44     1612.86     44.50 o 
  -5   4   3      195.02      178.21     14.39 o 
  -4   4   3      341.11      372.45     19.18 o 
  -3   4   3     3456.65     3547.27     55.03 o 
  -2   4   3     1348.36     1362.37     24.42 o 
  -1   4   3     2114.45     2159.11     29.11 o 
   0   4   3     1870.13     1859.73     25.21 o 
   1   4   3      134.51      166.26     13.70 o 
   2   4   3       22.86       19.36      5.65 o 
   3   4   3     4025.16     4128.34     68.04 o 
   4   4   3      957.19      947.43     33.10 o 
   5   4   3       28.59       19.51      6.65 o 
   6   4   3      141.82      119.31     13.41 o 
   7   4   3        5.66        9.56      3.85 o 
   8   4   3      511.06      491.96     28.09 o 
   9   4   3        7.26       11.67      1.80 o 
  10   4   3      681.29      681.94     13.43 o 
  11   4   3      170.32      139.69      6.52 o 
  12   4   3      145.00      138.98      6.54 o 
  13   4   3       41.76       32.57      3.46 o 
  14   4   3       10.94       10.78      2.47 o 
  15   4   3       12.64       12.64      3.34 o 
  16   4   3      166.03      185.95     10.10 o 
  17   4   3        1.61        3.30      2.71 o 
 -19   5   3       43.04       41.78      4.21 o 
 -18   5   3      543.18      515.35     16.27 o 
 -17   5   3       21.97       20.40      5.33 o 
 -16   5   3      837.44      784.90     24.88 o 
 -15   5   3       43.16       48.97      5.67 o 
 -14   5   3      540.21      518.20     15.56 o 
 -13   5   3      190.68      190.58      7.79 o 
 -12   5   3      239.37      230.38     10.69 o 
 -11   5   3       58.37       60.73      5.70 o 
 -10   5   3        2.80        0.96      1.91 o 
  -9   5   3        5.53        6.54      4.70 o 
  -8   5   3     1455.92     1433.98     48.43 o 
  -7   5   3      111.78       99.11     12.62 o 
  -6   5   3     1456.44     1467.46     44.82 o 
  -5   5   3     2609.36     2672.50     58.17 o 
  -4   5   3     1926.53     2070.52     49.58 o 
  -3   5   3     3061.27     3356.79     43.73 o 
  -2   5   3     1237.66     1244.62     25.79 o 
  -1   5   3      213.64      240.12     11.06 o 
   0   5   3      188.26      228.68     17.69 o 
   1   5   3        1.02        0.07      4.89 o 
   2   5   3     1117.74     1256.13     41.06 o 
   3   5   3      325.37      339.47     20.89 o 
   4   5   3      465.48      472.83     25.92 o 
   5   5   3       43.40       51.18      9.19 o 
   6   5   3       38.17       21.93      7.34 o 
   7   5   3       76.32       80.51     11.24 o 
   8   5   3      218.76      217.70      7.02 o 
   9   5   3      697.52      682.11     11.72 o 
  10   5   3        4.14        5.11      2.07 o 
  11   5   3      400.48      372.56     10.50 o 
  12   5   3       67.73       67.21      4.94 o 
  13   5   3       39.35       32.53      3.52 o 
  14   5   3      161.12      157.65      6.54 o 
  15   5   3      216.55      224.66      8.33 o 
  16   5   3        3.61        6.87      3.25 o 
 -18   6   3       79.81       95.72      6.67 o 
 -17   6   3        6.76        9.03      3.42 o 
 -16   6   3        7.43        9.56      4.61 o 
 -15   6   3        0.50        0.72      2.96 o 
 -14   6   3        0.77        0.97      3.00 o 
 -13   6   3        0.74        2.52      2.13 o 
 -12   6   3       19.75       19.29      3.76 o 
 -11   6   3        1.17        1.63      1.57 o 
 -10   6   3      122.48      101.19      5.11 o 
  -9   6   3       35.79       34.96      3.15 o 
  -8   6   3      287.03      275.29      9.45 o 
  -7   6   3      169.69      188.63     17.99 o 
  -6   6   3       15.30       18.21      4.15 o 
  -5   6   3      245.19      246.66     16.59 o 
  -4   6   3      931.42      986.23     45.58 o 
  -3   6   3       20.16       22.81     11.68 o 
  -2   6   3        0.72        0.93      3.85 o 
  -1   6   3      167.04      183.43     16.89 o 
   0   6   3        1.03        8.41      5.16 o 
   1   6   3       22.69       12.60      5.80 o 
   2   6   3      144.82      138.15     14.43 o 
   3   6   3      324.16      308.73     22.44 o 
   4   6   3      811.60      744.95     34.13 o 
   5   6   3      313.53      289.02     21.53 o 
   6   6   3      700.11      669.99     19.34 o 
   7   6   3       64.80       43.35      5.20 o 
   8   6   3       18.69       29.32      4.24 o 
   9   6   3       26.73       26.00      4.18 o 
  10   6   3      125.53      113.25      5.82 o 
  11   6   3     1292.65     1246.35     22.53 o 
  12   6   3      615.44      622.90     15.86 o 
  13   6   3      136.64      142.12      7.64 o 
  14   6   3       19.81       21.98      3.33 o 
  15   6   3      194.96      199.42      8.39 o 
  16   6   3        0.63        3.61      2.20 o 
 -18   7   3        0.00       -0.14      1.66 o 
 -17   7   3       24.03       27.49      4.32 o 
 -16   7   3        4.57        8.59      3.49 o 
 -15   7   3        7.66        9.33      3.59 o 
 -14   7   3        1.54        4.57      3.02 o 
 -13   7   3      166.28      157.21      7.13 o 
 -12   7   3      178.01      170.12      7.52 o 
 -11   7   3        1.59        2.81      2.15 o 
 -10   7   3       41.53       38.44      5.17 o 
  -9   7   3      109.86      107.42      7.47 o 
  -8   7   3        0.01       -2.73      4.12 o 
  -7   7   3       69.36       62.70      4.38 o 
  -6   7   3      351.07      342.15      9.64 o 
  -5   7   3        0.00        1.37      1.89 o 
  -4   7   3      262.57      246.83      9.76 o 
  -3   7   3       73.90       83.54      7.90 o 
  -2   7   3        0.26       -4.17      4.17 o 
  -1   7   3       19.58       42.45      8.72 o 
   0   7   3       80.90       91.96     12.48 o 
   1   7   3        3.02        8.50      4.53 o 
   2   7   3      932.73      950.66     40.08 o 
   3   7   3       44.70       66.74      6.48 o 
   4   7   3      393.07      394.70     15.16 o 
   5   7   3        0.82        5.22      7.45 o 
   6   7   3     1347.62     1272.70     34.20 o 
   7   7   3      182.51      136.45     11.67 o 
   8   7   3      124.54       97.68     10.69 o 
   9   7   3      574.87      540.75     23.13 o 
  10   7   3        0.85        3.55      2.01 o 
  11   7   3        0.01       -2.62      2.62 o 
  12   7   3      246.35      238.09      9.40 o 
  13   7   3        8.90        6.45      2.76 o 
  14   7   3        0.79        2.95      2.35 o 
  15   7   3       69.13       68.32      5.16 o 
 -17   8   3        3.58        5.28      2.10 o 
 -16   8   3      108.22      116.41      7.42 o 
 -15   8   3       51.23       51.83      5.82 o 
 -14   8   3       18.64       20.81      4.62 o 
 -13   8   3      146.78      139.76      6.28 o 
 -12   8   3       27.87       23.35      4.79 o 
 -11   8   3       20.70       16.87      3.80 o 
 -10   8   3        5.25        7.93      5.46 o 
  -9   8   3      384.17      332.42     12.66 o 
  -8   8   3        4.12        2.55      3.65 o 
  -7   8   3      444.86      387.17     13.12 o 
  -6   8   3        0.03       -0.86      2.06 o 
  -5   8   3      544.20      498.89     27.61 o 
  -4   8   3       10.15       11.11      3.65 o 
  -3   8   3       43.76       37.72      5.66 o 
  -2   8   3      460.52      444.03     16.15 o 
  -1   8   3        0.15        0.00      2.76 o 
   0   8   3      174.50      142.06      9.26 o 
   1   8   3        4.03        3.83      4.47 o 
   2   8   3      281.13      297.29     21.06 o 
   3   8   3        0.45        0.58      2.31 o 
   4   8   3      278.84      264.22     15.86 o 
   5   8   3        7.60        2.38      4.10 o 
   6   8   3       27.93       13.72      5.69 o 
   7   8   3       81.61       81.07      9.75 o 
   8   8   3      434.32      438.27     20.82 o 
   9   8   3      160.36      169.15     13.17 o 
  10   8   3       80.17       85.19      9.49 o 
  11   8   3       72.08       74.18      8.33 o 
  12   8   3       41.08       38.77      5.83 o 
  13   8   3       73.05       77.38      7.15 o 
  14   8   3        0.02        1.50      2.32 o 
 -15   9   3        5.79        3.62      2.26 o 
 -14   9   3        0.00       -0.59      1.60 o 
 -13   9   3        6.45        4.96      2.89 o 
 -12   9   3       83.99       66.02      4.18 o 
 -11   9   3       98.83      109.29      5.39 o 
 -10   9   3       32.03       34.55      3.37 o 
  -9   9   3      482.12      441.55     11.84 o 
  -8   9   3       20.20       24.74      3.00 o 
  -7   9   3      174.01      142.84      8.03 o 
  -6   9   3      219.85      203.03      9.45 o 
  -5   9   3       23.78       18.69      3.35 o 
  -4   9   3       35.17       33.63      4.20 o 
  -3   9   3       14.19        9.70      5.04 o 
  -2   9   3       75.26       58.76      8.46 o 
  -1   9   3      431.66      392.67     19.24 o 
   0   9   3       28.97       22.16      5.81 o 
   1   9   3      590.20      495.11     21.38 o 
   2   9   3      626.37      648.59     46.68 o 
   3   9   3      325.48      358.78     18.03 o 
   4   9   3      517.88      548.34     22.55 o 
   5   9   3       42.03       44.16      7.25 o 
   6   9   3      197.49      231.88     14.99 o 
   7   9   3      779.78      801.98     26.84 o 
   8   9   3      232.93      266.80     15.56 o 
   9   9   3       67.93       59.25      7.71 o 
  10   9   3       78.28       88.25      8.44 o 
  11   9   3      367.75      420.96     15.95 o 
  12   9   3       23.68       23.74      4.09 o 
  13   9   3       73.78       70.98      5.00 o 
 -12  10   3        4.97        7.02      2.39 o 
 -11  10   3        9.06        9.48      2.37 o 
 -10  10   3       83.57       78.02      5.13 o 
  -9  10   3       59.10       56.62      7.60 o 
  -8  10   3      133.90      134.74     11.08 o 
  -7  10   3      161.54      163.02     12.16 o 
  -6  10   3        3.96        1.29      4.00 o 
  -5  10   3       55.83       61.84      7.93 o 
  -4  10   3       72.62       72.30      8.77 o 
  -3  10   3      141.66      113.88     10.78 o 
  -2  10   3        1.31       -4.97      4.97 o 
  -1  10   3      257.00      245.65     15.11 o 
   0  10   3      489.90      461.62     20.07 o 
   1  10   3        8.96        7.20      4.51 o 
   2  10   3       90.61       69.00      8.61 o 
   3  10   3       87.61      103.26     15.98 o 
   4  10   3       85.09       93.81      6.23 o 
   5  10   3       11.15       13.18      4.42 o 
   6  10   3        4.31        4.54      2.46 o 
   7  10   3        1.79        0.21      2.32 o 
   8  10   3       19.94       18.11      3.14 o 
   9  10   3       22.98       19.86      3.13 o 
  10  10   3      185.29      201.47      6.66 o 
  11  10   3        6.02        4.31      1.62 o 
 -10  11   3      136.61      132.38      7.66 o 
  -9  11   3        0.97        3.64      2.82 o 
  -8  11   3       62.46       58.53      6.72 o 
  -7  11   3       39.41       36.06      5.75 o 
  -6  11   3       74.65       69.75      7.41 o 
  -5  11   3        3.48        2.80      3.94 o 
  -4  11   3      105.20      104.51      9.21 o 
  -3  11   3       14.70       15.67      4.99 o 
  -2  11   3        6.81        3.66      3.57 o 
  -1  11   3      173.22      177.63     11.50 o 
   0  11   3      294.26      292.22     14.45 o 
   1  11   3      242.46      241.60     13.18 o 
   2  11   3        1.66        0.25      3.17 o 
   3  11   3       60.67       74.97      7.54 o 
   4  11   3       83.10       79.45      7.51 o 
   5  11   3        5.14        0.40      3.08 o 
   6  11   3      162.08      184.03      9.63 o 
   7  11   3        1.25        2.66      2.51 o 
   8  11   3       28.94       28.10      3.43 o 
  -6  12   3        1.32       -0.04      1.64 o 
  -5  12   3        4.65        4.77      2.63 o 
  -4  12   3       39.34       33.78      4.43 o 
  -3  12   3       91.80      101.09      7.22 o 
  -2  12   3       24.18       24.54      4.53 o 
  -1  12   3        1.77       -3.51      3.51 o 
   0  12   3       62.87       71.76      6.26 o 
   1  12   3       49.83       57.10      5.51 o 
   2  12   3       12.07       20.92      3.65 o 
   3  12   3        0.62        1.88      2.26 o 
   4  12   3       70.68       75.95      5.02 o 
 -21   0   4       25.32       21.62      4.38 o 
 -20   0   4      104.06      115.33      9.21 o 
 -19   0   4       20.40       16.66      3.28 o 
 -18   0   4      336.32      354.69     11.71 o 
 -17   0   4     1266.23     1381.91     23.47 o 
 -16   0   4       88.37       93.45      9.86 o 
 -15   0   4      842.79      819.13     25.75 o 
 -14   0   4      230.92      243.60     20.52 o 
 -13   0   4       91.00       72.34     11.92 o 
 -12   0   4      106.69      112.83     13.68 o 
 -11   0   4        2.44        5.49      4.00 o 
 -10   0   4      311.42      278.43     20.26 o 
  -9   0   4       19.38        9.32      5.16 o 
  -8   0   4     4109.56     4582.62     73.73 o 
  -7   0   4       76.30       82.33     10.07 o 
  -6   0   4     1992.17     2073.64     44.72 o 
  -5   0   4       50.27       64.59      7.73 o 
  -4   0   4      847.21      866.38     25.86 o 
  -3   0   4     1109.19      970.39     26.52 o 
  -2   0   4        1.00        3.59      2.39 o 
  -1   0   4     3665.40     3615.03     29.48 o 
   0   0   4        9.65        6.35      1.59 o 
   1   0   4     2636.94     2510.13     22.50 o 
   2   0   4       79.11       86.72      4.21 o 
   3   0   4      421.51      437.15     10.00 o 
   4   0   4       95.98       83.68      4.93 o 
   5   0   4       66.13       74.86      6.22 o 
   6   0   4      138.68      138.03      8.31 o 
   7   0   4       10.34        9.99      3.79 o 
   8   0   4      334.32      293.32     22.28 o 
   9   0   4      735.27      810.61     38.18 o 
  10   0   4        9.20        8.77      2.26 o 
  11   0   4      327.81      321.01     17.14 o 
  12   0   4      670.51      602.45     41.98 o 
  13   0   4      983.14      842.26     28.27 o 
  14   0   4       40.57       37.06      4.40 o 
  15   0   4        5.66        2.55      2.24 o 
  16   0   4       71.73       87.21      5.59 o 
  17   0   4      110.58      110.13      5.40 o 
 -21   1   4       23.63       20.39      2.96 o 
 -20   1   4      196.52      208.55     11.01 o 
 -19   1   4       80.86       86.02      4.84 o 
 -18   1   4       16.98       17.40      2.86 o 
 -17   1   4      101.41      113.75      5.94 o 
 -16   1   4     2932.56     2817.40     34.45 o 
 -15   1   4       23.80       16.36      3.85 o 
 -14   1   4       51.45       47.48      3.59 o 
 -13   1   4      160.03      170.20      6.58 o 
 -12   1   4       27.72       33.14      5.35 o 
 -11   1   4        7.81        4.59      5.61 o 
 -10   1   4        0.92        3.88      2.23 o 
  -9   1   4       25.44       41.90      4.32 o 
  -8   1   4      398.99      435.37     18.25 o 
  -7   1   4     1341.06     1389.06     27.74 o 
  -6   1   4      246.46      243.66      8.25 o 
  -5   1   4     2504.24     2442.78     26.66 o 
  -4   1   4      160.92      143.98      6.04 o 
  -3   1   4       67.66       67.44      5.06 o 
  -2   1   4      112.19       89.32      5.74 o 
  -1   1   4      166.23      197.31      4.37 o 
   0   1   4      395.39      326.91      6.20 o 
   1   1   4     1394.02     1385.81     18.52 o 
   2   1   4      708.58      753.65     12.84 o 
   3   1   4      344.29      403.17     10.01 o 
   4   1   4      276.73      308.60      9.29 o 
   5   1   4     3636.51     4192.35     30.96 o 
   6   1   4      102.43       96.66      5.11 o 
   7   1   4       44.31       43.10      6.45 o 
   8   1   4       15.87       13.16      5.89 o 
   9   1   4      103.37      103.90      9.95 o 
  10   1   4        5.77        6.01      1.12 o 
  11   1   4      398.20      325.36     10.24 o 
  12   1   4        1.59        1.59      1.50 o 
  13   1   4       39.14       28.54      2.89 o 
  14   1   4      121.75       80.71      4.26 o 
  15   1   4        6.44        7.47      2.36 o 
  16   1   4      127.08      142.65      5.98 o 
  17   1   4        3.22        0.11      1.54 o 
 -21   2   4        1.95        2.46      1.85 o 
 -20   2   4       13.41       16.66      2.33 o 
 -19   2   4       11.09       11.69      2.63 o 
 -18   2   4      221.65      231.87      7.84 o 
 -17   2   4      139.87      146.68      6.59 o 
 -16   2   4        8.24        3.45      2.50 o 
 -15   2   4      481.07      454.58     13.43 o 
 -14   2   4      235.31      224.34      7.36 o 
 -13   2   4      681.28      705.86     18.44 o 
 -12   2   4        4.01        8.86      4.15 o 
 -11   2   4      727.20      733.67     36.15 o 
 -10   2   4      194.45      156.67     10.77 o 
  -9   2   4       63.58       76.16      5.51 o 
  -8   2   4     1826.68     1998.85     35.39 o 
  -7   2   4      371.87      446.04     23.51 o 
  -6   2   4      111.04      126.52     12.12 o 
  -5   2   4       81.38       78.44      9.55 o 
  -4   2   4     2328.91     2742.65     72.67 o 
  -3   2   4        0.71        4.66      1.81 o 
  -2   2   4      336.48      425.77     12.12 o 
  -1   2   4     1093.45     1224.83     16.53 o 
   0   2   4      644.90      697.73     11.99 o 
   1   2   4      341.03      358.14     12.01 o 
   2   2   4     4173.48     4497.70     42.57 o 
   3   2   4      121.90       95.33      9.42 o 
   4   2   4      900.49      911.99     28.40 o 
   5   2   4     1865.66     1875.55     43.22 o 
   6   2   4      111.60      134.92      8.35 o 
   7   2   4      114.80      139.53     13.56 o 
   8   2   4      297.02      302.40     23.22 o 
   9   2   4      530.82      616.10     33.31 o 
  10   2   4      193.72      202.04      8.37 o 
  11   2   4      195.18      181.68      6.93 o 
  12   2   4       29.66       25.21      3.18 o 
  13   2   4       41.74       21.55      2.89 o 
  14   2   4       54.05       60.91      3.96 o 
  15   2   4        1.89        1.68      2.86 o 
  16   2   4        4.24        5.95      1.83 o 
  17   2   4       90.31       99.43     10.08 o 
 -20   3   4       56.14       53.79      3.24 o 
 -19   3   4        6.44        6.90      2.11 o 
 -18   3   4       99.50       93.41      5.02 o 
 -17   3   4      109.31      113.03      5.76 o 
 -16   3   4      597.41      587.22     12.58 o 
 -15   3   4       80.82       77.50      4.69 o 
 -14   3   4      518.99      530.41     11.80 o 
 -13   3   4        0.58       -2.14      2.63 o 
 -12   3   4     1422.73     1552.91     22.54 o 
 -11   3   4       71.56       56.50     10.72 o 
 -10   3   4        0.00       -0.03      1.97 o 
  -9   3   4      155.54      157.82     16.29 o 
  -8   3   4      253.33      311.56     21.41 o 
  -7   3   4      410.16      420.98     23.95 o 
  -6   3   4        1.75       -0.70      5.25 o 
  -5   3   4     1371.86     1567.41     40.34 o 
  -4   3   4       90.08       69.32      8.90 o 
  -3   3   4     3438.36     3932.68     55.96 o 
  -2   3   4        2.41        3.84      1.70 o 
  -1   3   4       23.53       26.39      3.86 o 
   0   3   4      385.59      368.99     10.90 o 
   1   3   4     5831.09     6315.18     79.45 o 
   2   3   4      332.51      354.08     19.19 o 
   3   3   4        9.78       12.26      3.86 o 
   4   3   4     2807.85     3124.85     57.73 o 
   5   3   4       20.66       11.90      5.34 o 
   6   3   4      165.71      181.60     14.98 o 
   7   3   4        2.71        1.27      2.22 o 
   8   3   4      198.66      163.74     16.32 o 
   9   3   4        2.52       11.34      2.60 o 
  10   3   4      180.54      177.91      6.61 o 
  11   3   4       13.57       29.13      5.26 o 
  12   3   4        0.19       -1.51      2.50 o 
  13   3   4       59.22       60.72      5.83 o 
  14   3   4       15.39       11.65      3.58 o 
  15   3   4        1.87        2.06      2.25 o 
  16   3   4        0.55       -1.09      2.12 o 
  17   3   4        1.61        0.78      2.75 o 
 -20   4   4      145.30      102.56      5.44 o 
 -19   4   4       35.61       35.81      2.32 o 
 -18   4   4      182.85      171.53      6.05 o 
 -17   4   4       14.50       11.75      3.21 o 
 -16   4   4     1426.14     1413.64     24.46 o 
 -15   4   4       38.37       34.39      2.97 o 
 -14   4   4       18.03       17.22      3.55 o 
 -13   4   4        3.29       -2.31      2.31 o 
 -12   4   4      145.61      136.69      7.57 o 
 -11   4   4       29.08       30.21      3.30 o 
 -10   4   4       80.79       68.89     12.02 o 
  -9   4   4      260.48      243.91     21.56 o 
  -8   4   4      878.08      902.78     38.22 o 
  -7   4   4       88.49       67.80     10.35 o 
  -6   4   4       21.23       39.23      7.73 o 
  -5   4   4       20.68       16.00      6.10 o 
  -4   4   4     4775.71     4917.18     72.14 o 
  -3   4   4       32.74       43.64      5.35 o 
  -2   4   4       21.72       26.40      4.62 o 
  -1   4   4      405.20      483.61     23.32 o 
   0   4   4      124.16      172.31     15.14 o 
   1   4   4      543.28      592.97     26.92 o 
   2   4   4      640.09      680.71     29.14 o 
   3   4   4     2307.73     2327.29     53.80 o 
   4   4   4      595.51      639.71     28.77 o 
   5   4   4      287.37      304.47     20.32 o 
   6   4   4       49.38       58.95     10.30 o 
   7   4   4       36.62       31.00      6.80 o 
   8   4   4      201.38      207.19      6.94 o 
   9   4   4       43.28       47.08      3.69 o 
  10   4   4     1110.99     1045.99     17.24 o 
  11   4   4      921.30      844.53     15.62 o 
  12   4   4        1.64       -0.26      2.32 o 
  13   4   4       46.32       46.18      5.38 o 
  14   4   4        1.88        0.77      2.80 o 
  15   4   4       34.35       43.97      3.77 o 
  16   4   4        0.99        1.62      1.95 o 
 -19   5   4      132.33      125.64      6.90 o 
 -18   5   4        4.28        5.40      4.50 o 
 -17   5   4       95.17       84.51      5.24 o 
 -16   5   4       19.20       21.53      3.42 o 
 -15   5   4        1.51       -0.49      1.94 o 
 -14   5   4       69.77       65.12      4.61 o 
 -13   5   4        1.23       -1.22      1.97 o 
 -12   5   4        8.52       14.71      8.73 o 
 -11   5   4      385.79      395.15     12.09 o 
 -10   5   4      172.42      154.10      7.43 o 
  -9   5   4       51.42       40.90      8.66 o 
  -8   5   4      329.50      420.96     27.26 o 
  -7   5   4       53.57       84.69     11.73 o 
  -6   5   4        5.86        8.17      5.80 o 
  -5   5   4     2889.63     2739.98     61.85 o 
  -4   5   4     1684.01     1664.23     44.59 o 
  -3   5   4       81.92       75.52     10.18 o 
  -2   5   4     1010.07     1014.59     32.63 o 
  -1   5   4       46.72       36.45      9.42 o 
   0   5   4      964.25     1018.93     38.41 o 
   1   5   4       27.96       13.07      6.33 o 
   2   5   4     1560.99     1625.20     48.72 o 
   3   5   4       39.82       73.20     11.29 o 
   4   5   4      280.73      242.07     19.38 o 
   5   5   4      179.08      201.33     17.78 o 
   6   5   4      128.32       95.18     13.26 o 
   7   5   4       45.58       42.72      3.35 o 
   8   5   4        2.45        4.84      2.11 o 
   9   5   4       76.07       72.48      4.86 o 
  10   5   4       94.81       93.49      5.52 o 
  11   5   4       66.55       72.02      4.98 o 
  12   5   4        0.37       -2.31      2.31 o 
  13   5   4       19.27       14.77      3.04 o 
  14   5   4       14.46       20.44      2.99 o 
  15   5   4        1.32        1.18      1.73 o 
  16   5   4       77.95       93.16      4.70 o 
 -19   6   4       23.26       15.71      2.42 o 
 -18   6   4      231.27      254.25     10.68 o 
 -17   6   4       43.19       46.48      6.37 o 
 -16   6   4       33.26       31.28      6.09 o 
 -15   6   4      129.64      133.21      8.00 o 
 -14   6   4      201.70      200.07      9.76 o 
 -13   6   4      269.49      247.37      9.02 o 
 -12   6   4       59.03       52.79      4.40 o 
 -11   6   4      565.61      492.47     15.50 o 
 -10   6   4       72.47       69.29      5.43 o 
  -9   6   4      115.06      113.20      6.42 o 
  -8   6   4       16.15        5.96      2.22 o 
  -7   6   4       43.82       40.53      9.02 o 
  -6   6   4       20.03       13.13      7.40 o 
  -5   6   4      277.81      264.27     15.30 o 
  -4   6   4       45.19       38.13      6.13 o 
  -3   6   4        9.58       17.72     12.24 o 
  -2   6   4      145.94      161.51     16.63 o 
  -1   6   4       45.98       53.52      9.51 o 
   0   6   4        9.74        7.29      3.91 o 
   1   6   4        0.22       -1.63      4.35 o 
   2   6   4     1251.35     1211.06     44.58 o 
   3   6   4      100.02      121.73     14.67 o 
   4   6   4      516.34      543.15     17.68 o 
   5   6   4      228.70      244.75     12.16 o 
   6   6   4      496.22      508.36     27.03 o 
   7   6   4      261.89      258.55     10.22 o 
   8   6   4      794.02      726.95     31.15 o 
   9   6   4      107.49      110.40     10.42 o 
  10   6   4       13.22       23.21      9.10 o 
  11   6   4       27.33       33.54      4.31 o 
  12   6   4       50.16       56.86      5.08 o 
  13   6   4       71.78       59.99      5.07 o 
  14   6   4      119.14      123.40      5.91 o 
  15   6   4        2.38        7.64      3.43 o 
 -18   7   4        6.28        9.97      2.17 o 
 -17   7   4        7.62        3.58      2.55 o 
 -16   7   4        5.34        5.15      3.30 o 
 -15   7   4       22.96       26.13      4.80 o 
 -14   7   4      363.94      351.48     12.13 o 
 -13   7   4      166.80      148.70      6.94 o 
 -12   7   4        2.88        4.23      2.33 o 
 -11   7   4        6.03        7.02      2.27 o 
 -10   7   4     1737.61     1504.10     26.79 o 
  -9   7   4       77.22       72.46      8.54 o 
  -8   7   4       30.16       29.07      4.48 o 
  -7   7   4       46.00       42.48      3.89 o 
  -6   7   4       85.05       96.29      6.65 o 
  -5   7   4      280.29      269.69     10.76 o 
  -4   7   4       26.62       24.63      4.87 o 
  -3   7   4     1009.38     1057.39     29.72 o 
  -2   7   4     1742.62     1726.73     30.47 o 
  -1   7   4        9.29        7.15     11.27 o 
   0   7   4        3.57       10.96      4.16 o 
   1   7   4      424.27      408.87     15.38 o 
   2   7   4        4.72        8.83      6.78 o 
   3   7   4      134.66      124.56     10.69 o 
   4   7   4       41.17       45.34     11.96 o 
   5   7   4       17.08       19.16      6.11 o 
   6   7   4      486.20      443.86     21.19 o 
   7   7   4      406.99      379.10     19.99 o 
   8   7   4      281.02      260.87     16.38 o 
   9   7   4      136.71      123.01     11.44 o 
  10   7   4      210.54      228.71      9.33 o 
  11   7   4      445.73      472.61     12.82 o 
  12   7   4       40.68       42.86      4.14 o 
  13   7   4       29.41       31.86      3.30 o 
  14   7   4       77.14       78.52      6.04 o 
  15   7   4      187.01      218.70      8.63 o 
 -17   8   4        4.69        4.98      1.64 o 
 -16   8   4        6.23        4.81      2.56 o 
 -15   8   4        0.84        3.42      2.46 o 
 -14   8   4        8.51        8.81      2.56 o 
 -13   8   4       51.73       42.94      5.11 o 
 -12   8   4       23.32       21.06      4.04 o 
 -11   8   4        7.04        7.36      3.42 o 
 -10   8   4      129.14      129.18      8.12 o 
  -9   8   4      141.47      118.83      7.85 o 
  -8   8   4       25.43       20.17      3.87 o 
  -7   8   4        1.77        0.71      2.69 o 
  -6   8   4      182.04      181.00      9.09 o 
  -5   8   4        2.99        5.35      3.45 o 
  -4   8   4      252.84      235.33     14.71 o 
  -3   8   4        2.89        2.68      4.11 o 
  -2   8   4      509.42      431.43     19.75 o 
  -1   8   4        9.28        2.07      3.72 o 
   0   8   4       23.23       24.50      4.29 o 
   1   8   4      352.24      352.51     17.96 o 
   2   8   4       57.77       60.16      8.09 o 
   3   8   4       46.02       34.60      6.31 o 
   4   8   4        3.50        3.87      2.91 o 
   5   8   4       24.60       26.84      5.85 o 
   6   8   4        0.33        3.53      3.51 o 
   7   8   4      546.33      585.97     24.24 o 
   8   8   4        0.53        3.71      4.42 o 
   9   8   4       55.82       60.29      8.20 o 
  10   8   4      118.56      110.10      9.85 o 
  11   8   4       67.30       70.42      7.69 o 
  12   8   4        2.63        1.07      2.92 o 
  13   8   4       39.03       42.92      4.79 o 
 -15   9   4       20.30       18.47      3.00 o 
 -14   9   4        6.48        7.24      2.70 o 
 -13   9   4        3.97        1.17      1.90 o 
 -12   9   4       20.85       17.40      3.12 o 
 -11   9   4       11.62       10.42      2.18 o 
 -10   9   4      116.05      102.92      5.38 o 
  -9   9   4      102.14       99.12      6.88 o 
  -8   9   4       27.39       24.52      4.02 o 
  -7   9   4        6.79        4.28      2.67 o 
  -6   9   4       30.78       26.57      4.25 o 
  -5   9   4      275.21      273.65     12.77 o 
  -4   9   4       71.76       60.93      9.00 o 
  -3   9   4      490.90      433.25     20.50 o 
  -2   9   4      370.85      337.16     18.34 o 
  -1   9   4     1694.36     1614.50     38.74 o 
   0   9   4       24.06       17.70      6.70 o 
   1   9   4       42.19       33.40      4.74 o 
   2   9   4        3.40        2.70      2.73 o 
   3   9   4      182.27      154.76     13.24 o 
   4   9   4       21.29       22.57      5.24 o 
   5   9   4       82.78       71.34      8.74 o 
   6   9   4       12.51        8.01      4.20 o 
   7   9   4       60.53       65.25      8.43 o 
   8   9   4      141.71      157.58     11.66 o 
   9   9   4      129.97      129.20      9.94 o 
  10   9   4       46.57       39.00      5.73 o 
  11   9   4       29.16       36.21      4.81 o 
  12   9   4       19.93       15.20      2.08 o 
 -12  10   4       38.83       31.36      3.28 o 
 -11  10   4       14.39       16.30      3.21 o 
 -10  10   4        2.83        2.45      2.54 o 
  -9  10   4       20.21       27.58      3.73 o 
  -8  10   4       24.94       24.82      3.78 o 
  -7  10   4        1.45        1.63      2.01 o 
  -6  10   4       95.79       90.76      6.60 o 
  -5  10   4       15.10       20.80      3.36 o 
  -4  10   4        2.69        7.83      2.66 o 
  -3  10   4       32.97       36.88      7.15 o 
  -2  10   4        1.51       -1.67      4.65 o 
  -1  10   4      542.68      510.87     21.19 o 
   0  10   4        2.90        9.17      5.31 o 
   1  10   4       52.01       49.38      7.36 o 
   2  10   4      113.20       97.12      9.51 o 
   3  10   4      147.15      128.85     10.63 o 
   4  10   4        0.23       -1.34      2.12 o 
   5  10   4       46.27       46.06      4.64 o 
   6  10   4        6.18        8.73      2.67 o 
   7  10   4       39.51       42.87      4.20 o 
   8  10   4       26.97       29.84      3.36 o 
   9  10   4       70.42       70.91      3.19 o 
  10  10   4      307.70      352.49     10.29 o 
 -10  11   4        1.96        1.23      2.25 o 
  -9  11   4        1.27        1.65      2.45 o 
  -8  11   4       11.05        8.18      3.32 o 
  -7  11   4        1.78        4.86      3.57 o 
  -6  11   4      153.44      184.35     11.10 o 
  -5  11   4        0.15       -2.84      3.38 o 
  -4  11   4      208.02      204.41     11.89 o 
  -3  11   4        2.57        2.33      3.91 o 
  -2  11   4        1.40        3.80      3.81 o 
  -1  11   4       35.05       37.59      6.02 o 
   0  11   4      195.36      202.16     11.83 o 
   1  11   4       31.69       27.47      5.07 o 
   2  11   4      130.09      134.51      9.54 o 
   3  11   4       88.45       73.31      7.19 o 
   4  11   4      113.15      125.83      8.51 o 
   5  11   4       22.73       24.10      2.57 o 
   6  11   4        1.82        3.07      1.53 o 
   7  11   4       18.46       17.89      3.00 o 
  -6  12   4        0.27       -1.10      1.35 o 
  -5  12   4       13.96       14.64      3.00 o 
  -4  12   4       58.40       53.65      5.09 o 
  -3  12   4      164.30      158.40      8.34 o 
  -2  12   4       20.76       15.72      3.81 o 
  -1  12   4       44.28       44.51      5.19 o 
   0  12   4       37.28       29.08      4.30 o 
   1  12   4        0.50       -0.73      2.22 o 
   2  12   4       15.68       16.74      3.01 o 
   3  12   4       58.95       63.63      4.57 o 
 -21   1   5       72.68       72.42      4.43 o 
 -20   1   5        9.51       10.71      2.22 o 
 -19   1   5      177.34      185.44      6.69 o 
 -18   1   5      125.52      134.20      6.11 o 
 -17   1   5      994.26     1100.04     21.34 o 
 -16   1   5      369.98      366.65     12.59 o 
 -15   1   5       28.78       35.22      4.50 o 
 -14   1   5       11.49       13.73      2.94 o 
 -13   1   5        4.90        2.47      1.86 o 
 -12   1   5       97.92       93.93      9.31 o 
 -11   1   5      398.34      358.98     17.60 o 
 -10   1   5      405.34      396.97     17.86 o 
  -9   1   5       18.70       12.25      4.39 o 
  -8   1   5     1159.92     1171.19     28.68 o 
  -7   1   5       20.59       15.48      4.28 o 
  -6   1   5      138.14      155.71      7.11 o 
  -5   1   5      254.25      290.78      9.59 o 
  -4   1   5     1359.92     1346.61     24.10 o 
  -3   1   5      258.63      309.43     11.60 o 
  -2   1   5      245.06      274.83      6.25 o 
  -1   1   5      573.45      570.29      8.89 o 
   0   1   5     5810.23     6397.98     90.88 o 
   1   1   5      870.55      978.10     19.73 o 
   2   1   5      534.30      608.62     15.81 o 
   3   1   5        1.00       -1.24      1.49 o 
   4   1   5      130.85      144.78      5.42 o 
   5   1   5        7.35       10.69      3.29 o 
   6   1   5      943.05      983.44     23.94 o 
   7   1   5     2233.12     2132.58     57.22 o 
   8   1   5       46.18       67.24     12.35 o 
   9   1   5      404.36      441.58     14.71 o 
  10   1   5       49.00       44.96      3.16 o 
  11   1   5       17.00        8.19      2.37 o 
  12   1   5      261.95      248.47      7.69 o 
  13   1   5       79.23       60.46      3.79 o 
  14   1   5      104.70      103.48      4.59 o 
  15   1   5       59.54       62.35      4.16 o 
  16   1   5      200.66      194.36      9.96 o 
  17   1   5      308.01      293.15      9.51 o 
 -21   2   5       91.51      101.13      4.61 o 
 -20   2   5       22.82       23.87      2.61 o 
 -19   2   5        7.17       10.13      2.31 o 
 -18   2   5      474.91      504.49     11.27 o 
 -17   2   5      464.22      489.98     14.02 o 
 -16   2   5       32.93       26.80      4.02 o 
 -15   2   5       37.79       34.04      3.54 o 
 -14   2   5      200.00      211.24      8.57 o 
 -13   2   5       60.74       76.90      4.20 o 
 -12   2   5      169.07      145.13     17.05 o 
 -11   2   5       54.10       63.97     11.15 o 
 -10   2   5      216.88      234.58     21.07 o 
  -9   2   5        6.79       13.56      6.01 o 
  -8   2   5      908.87     1040.28     39.37 o 
  -7   2   5     1235.55     1234.56     41.21 o 
  -6   2   5      810.19      878.45     32.87 o 
  -5   2   5      174.45      181.55      9.39 o 
  -4   2   5      504.67      492.96     14.84 o 
  -3   2   5     1074.64     1109.21     21.66 o 
  -2   2   5       94.15       87.24      5.32 o 
  -1   2   5      457.09      544.91     12.21 o 
   0   2   5      338.40      372.02     13.40 o 
   1   2   5        0.05        1.51      2.39 o 
   2   2   5      126.95      108.86      7.45 o 
   3   2   5     1176.53     1227.67     33.77 o 
   4   2   5      577.98      603.79     24.59 o 
   5   2   5      211.58      191.28     14.44 o 
   6   2   5      208.86      191.92     15.38 o 
   7   2   5        4.19       14.81      4.29 o 
   8   2   5      655.66      617.61     15.30 o 
   9   2   5      108.16      102.94      6.44 o 
  10   2   5       35.88       34.71      4.88 o 
  11   2   5      598.22      583.03     16.48 o 
  12   2   5       18.50       10.07      2.48 o 
  13   2   5       49.78       48.57      4.49 o 
  14   2   5       22.73       21.71      3.67 o 
  15   2   5       73.96       69.43      5.56 o 
  16   2   5       19.21       23.31      4.61 o 
  17   2   5        2.04        7.44      2.44 o 
 -21   3   5       31.14       27.29      3.18 o 
 -20   3   5      193.02      198.16      5.54 o 
 -19   3   5       10.81        9.64      2.08 o 
 -18   3   5      205.24      204.26      6.92 o 
 -17   3   5        0.61        2.27      2.14 o 
 -16   3   5      132.71      117.03      5.84 o 
 -15   3   5      245.88      243.69      8.24 o 
 -14   3   5      100.29       90.77      6.08 o 
 -13   3   5       78.49       78.09      5.45 o 
 -12   3   5        0.00        2.17      1.70 o 
 -11   3   5       54.80       41.50     10.82 o 
 -10   3   5      107.35      133.57     16.56 o 
  -9   3   5      198.85      162.60     17.16 o 
  -8   3   5        5.03        2.73      5.02 o 
  -7   3   5     1831.78     1938.73     53.45 o 
  -6   3   5        2.93        7.60      4.16 o 
  -5   3   5      326.56      280.88     18.91 o 
  -4   3   5       48.90       69.22      9.01 o 
  -3   3   5      160.61      150.97      9.28 o 
  -2   3   5     2224.68     2570.36     34.82 o 
  -1   3   5      700.52      724.86     17.42 o 
   0   3   5     1078.74     1470.68     41.12 o 
   1   3   5      894.89     1017.90     33.97 o 
   2   3   5     1687.55     1966.10     46.98 o 
   3   3   5        2.97        3.76      2.65 o 
   4   3   5     1015.56     1127.52     36.69 o 
   5   3   5      220.80      203.69     16.09 o 
   6   3   5      765.73      775.93     32.79 o 
   7   3   5       46.34       64.48     10.76 o 
   8   3   5      629.43      594.21     11.75 o 
   9   3   5      603.67      575.91     11.96 o 
  10   3   5       83.58       62.67      5.71 o 
  11   3   5       93.78       65.29      6.15 o 
  12   3   5       17.56       13.37      3.84 o 
  13   3   5        0.64        2.52      2.45 o 
  14   3   5        0.77        1.33      1.48 o 
  15   3   5        8.53       10.21      2.68 o 
  16   3   5        4.72        0.63      2.39 o 
 -20   4   5       29.90       33.13      2.09 o 
 -19   4   5       29.15       36.31      3.59 o 
 -18   4   5       20.23       18.38      3.26 o 
 -17   4   5        4.07        3.72      2.50 o 
 -16   4   5       19.75       20.48      2.94 o 
 -15   4   5      438.86      398.13     21.37 o 
 -14   4   5       68.79       62.28      5.40 o 
 -13   4   5       27.17       23.04      3.72 o 
 -12   4   5        0.27        6.61      2.40 o 
 -11   4   5        0.18        1.34      1.81 o 
 -10   4   5      157.65      127.05     16.81 o 
  -9   4   5        8.48       27.10      7.45 o 
  -8   4   5      498.99      525.00     31.01 o 
  -7   4   5       83.57       69.17     12.06 o 
  -6   4   5       58.59       89.32     11.76 o 
  -5   4   5     2093.54     2339.17     55.57 o 
  -4   4   5      566.18      618.41     25.60 o 
  -3   4   5      229.85      228.93     12.24 o 
  -2   4   5        6.99        7.92      4.54 o 
  -1   4   5      768.55      850.25     34.36 o 
   0   4   5        2.53       -2.72      3.50 o 
   1   4   5       52.40       73.86     11.02 o 
   2   4   5      440.08      411.65     24.03 o 
   3   4   5      270.55      264.85     19.32 o 
   4   4   5     1816.97     1830.05     50.70 o 
   5   4   5       33.63       36.53      7.99 o 
   6   4   5        6.70       10.86      4.33 o 
   7   4   5      231.12      247.46      7.82 o 
   8   4   5      175.94      189.89      6.99 o 
   9   4   5     2253.45     2076.75     24.71 o 
  10   4   5      302.47      278.85      9.28 o 
  11   4   5       63.21       50.28      4.11 o 
  12   4   5        2.68       -1.21      2.39 o 
  13   4   5      405.55      395.86     17.04 o 
  14   4   5        1.41       -0.33      2.54 o 
  15   4   5        1.01        0.40      1.74 o 
  16   4   5        5.28        3.04      2.69 o 
 -19   5   5      723.93      687.73     18.79 o 
 -18   5   5       43.20       36.53      3.58 o 
 -17   5   5      170.89      163.98      7.26 o 
 -16   5   5       90.37       88.69      5.05 o 
 -15   5   5        2.86        0.64      2.26 o 
 -14   5   5      100.12      105.79      6.76 o 
 -13   5   5       42.29       43.40      5.15 o 
 -12   5   5       48.45       49.96      7.52 o 
 -11   5   5      144.78      167.74      8.63 o 
 -10   5   5      161.49      143.41      7.20 o 
  -9   5   5     1026.50     1009.56     17.90 o 
  -8   5   5       39.66       36.68      9.75 o 
  -7   5   5        0.12       20.07      7.41 o 
  -6   5   5     2402.10     2354.82     63.41 o 
  -5   5   5      600.91      614.91     55.75 o 
  -4   5   5      934.16      958.74     58.95 o 
  -3   5   5      386.88      442.49     28.64 o 
  -2   5   5      201.00      210.42     19.35 o 
  -1   5   5     1515.10     1659.23     51.84 o 
   0   5   5      165.72      173.83     16.62 o 
   1   5   5      354.91      342.84     24.19 o 
   2   5   5      152.33      144.39     16.06 o 
   3   5   5     1349.27     1270.00     45.07 o 
   4   5   5        0.08       -1.58      3.51 o 
   5   5   5       82.29       83.42      7.20 o 
   6   5   5       66.32       56.90      4.47 o 
   7   5   5       13.53       14.52      3.45 o 
   8   5   5       96.30       99.41      7.98 o 
   9   5   5       85.43       63.56      5.80 o 
  10   5   5     1258.14     1176.60     23.47 o 
  11   5   5       48.46       51.15      4.94 o 
  12   5   5      300.28      312.00     10.51 o 
  13   5   5       33.41       29.40      3.38 o 
  14   5   5      106.71      112.99      6.33 o 
  15   5   5       72.10       74.45      4.59 o 
 -19   6   5      136.47      158.04      6.74 o 
 -18   6   5        0.04       -1.40      4.05 o 
 -17   6   5        2.73        5.49      3.54 o 
 -16   6   5        0.08        1.72      2.43 o 
 -15   6   5       76.78       74.20      6.11 o 
 -14   6   5      166.63      163.11      8.80 o 
 -13   6   5        0.48        1.48      2.06 o 
 -12   6   5       64.13       53.54      5.66 o 
 -11   6   5      104.74      113.28      7.54 o 
 -10   6   5      306.58      321.34     12.19 o 
  -9   6   5       60.72       62.47      5.19 o 
  -8   6   5      355.62      372.40     11.66 o 
  -7   6   5        0.41        7.85      3.45 o 
  -6   6   5       53.90       52.01      6.88 o 
  -5   6   5       24.44       42.50     19.75 o 
  -4   6   5      260.44      195.96     19.81 o 
  -3   6   5      446.11      451.02     29.44 o 
  -2   6   5       28.56       28.44      8.93 o 
  -1   6   5      339.17      340.31     24.70 o 
   0   6   5       81.17       46.16     10.17 o 
   1   6   5      160.96      171.85     17.18 o 
   2   6   5      227.59      183.53     10.82 o 
   3   6   5        0.71        0.29      5.13 o 
   4   6   5       42.77       43.39      7.51 o 
   5   6   5        0.37        4.07      2.89 o 
   6   6   5       66.23       77.03      5.66 o 
   7   6   5      417.16      405.30     25.83 o 
   8   6   5       19.65       19.17      3.19 o 
   9   6   5        6.10        4.10      2.60 o 
  10   6   5        1.17        9.37      4.66 o 
  11   6   5      258.46      246.24      9.54 o 
  12   6   5        1.93       -0.11      1.81 o 
  13   6   5      108.54      121.51      5.76 o 
  14   6   5        0.44       -0.62      1.90 o 
  15   6   5       51.53       55.63      4.60 o 
 -18   7   5      209.23      237.86      8.62 o 
 -17   7   5       13.89       11.42      3.03 o 
 -16   7   5      143.66      131.75      8.53 o 
 -15   7   5        1.99        3.83      2.78 o 
 -14   7   5       33.90       28.63      4.37 o 
 -13   7   5       10.39        9.61      2.70 o 
 -12   7   5      186.73      162.16      7.05 o 
 -11   7   5      107.53       79.30      9.57 o 
 -10   7   5        0.65        0.77      2.41 o 
  -9   7   5      144.01      150.34      8.51 o 
  -8   7   5      179.76      170.43      9.00 o 
  -7   7   5        4.32        4.19      4.34 o 
  -6   7   5      250.94      273.77     12.87 o 
  -5   7   5       33.49       27.62      4.40 o 
  -4   7   5      624.26      612.35     22.70 o 
  -3   7   5        3.73       -9.52      9.52 o 
  -2   7   5     1004.57     1006.20     31.22 o 
  -1   7   5       36.56       28.68      3.59 o 
   0   7   5       81.57       89.90      7.82 o 
   1   7   5       55.91       59.66      6.22 o 
   2   7   5       32.13       39.46     10.66 o 
   3   7   5      147.22      126.26     11.83 o 
   4   7   5      242.55      226.86     15.65 o 
   5   7   5      403.19      388.43     20.52 o 
   6   7   5       13.37       15.15      5.17 o 
   7   7   5       11.25       11.70      4.23 o 
   8   7   5      113.48      111.95     11.00 o 
   9   7   5        6.01        7.80      2.86 o 
  10   7   5      109.60      103.94      6.23 o 
  11   7   5       30.00       29.52      3.39 o 
  12   7   5       23.83       24.75      3.73 o 
  13   7   5       82.29       83.14      7.48 o 
  14   7   5        7.91       15.41      3.01 o 
 -16   8   5       53.63       68.17      5.59 o 
 -15   8   5      139.17      154.63     11.45 o 
 -14   8   5       76.78       67.18      7.89 o 
 -13   8   5       19.51       14.50      3.41 o 
 -12   8   5       78.01       68.13      6.10 o 
 -11   8   5      133.08      133.14      8.04 o 
 -10   8   5      265.76      239.04     10.58 o 
  -9   8   5        0.48        1.62      2.65 o 
  -8   8   5        0.20        3.10      1.97 o 
  -7   8   5       93.54       91.65      6.90 o 
  -6   8   5      236.43      223.53     14.68 o 
  -5   8   5       89.98       65.67      8.48 o 
  -4   8   5      121.13      112.38     10.96 o 
  -3   8   5       14.58        9.53      4.94 o 
  -2   8   5      758.16      752.99     26.27 o 
  -1   8   5        7.70       -4.93      5.18 o 
   0   8   5      158.23      153.25      8.79 o 
   1   8   5     1294.50     1266.85     58.31 o 
   2   8   5       28.21       24.64      5.25 o 
   3   8   5     1008.10      979.68     31.39 o 
   4   8   5       13.11       12.59      5.18 o 
   5   8   5      401.08      371.34     19.68 o 
   6   8   5      378.55      395.89     20.04 o 
   7   8   5      239.65      230.18     15.04 o 
   8   8   5        0.00        2.48      4.64 o 
   9   8   5       12.49       10.69      4.89 o 
  10   8   5        0.48        0.58      2.82 o 
  11   8   5       25.39       27.05      4.62 o 
  12   8   5       35.36       38.81      5.19 o 
 -14   9   5      131.55      131.28      6.95 o 
 -13   9   5        0.01       -1.31      2.63 o 
 -12   9   5        5.48        3.59      1.83 o 
 -11   9   5        3.81        6.73      2.02 o 
 -10   9   5       71.48       61.28      4.08 o 
  -9   9   5       11.77       13.48      3.57 o 
  -8   9   5       40.42       34.03      4.78 o 
  -7   9   5       33.67       30.31      4.27 o 
  -6   9   5      311.54      280.27     11.04 o 
  -5   9   5      506.40      504.73     14.59 o 
  -4   9   5       58.00       56.36      8.35 o 
  -3   9   5       17.62       16.29      5.89 o 
  -2   9   5      596.67      593.88     23.55 o 
  -1   9   5      271.21      270.90     16.26 o 
   0   9   5      227.48      220.15     14.73 o 
   1   9   5      307.96      317.88     17.14 o 
   2   9   5        5.50        5.68      2.68 o 
   3   9   5      142.41      144.02      8.27 o 
   4   9   5      134.57      118.97      7.42 o 
   5   9   5       97.39       99.92      9.88 o 
   6   9   5      219.52      213.71     13.69 o 
   7   9   5      161.92      182.54     12.34 o 
   8   9   5       45.28       45.50      6.38 o 
   9   9   5       83.05       92.58      8.11 o 
  10   9   5       14.31       21.92      4.87 o 
  11   9   5       63.66       65.80      4.28 o 
 -12  10   5       92.78       90.44      5.67 o 
 -11  10   5       13.34        7.51      2.08 o 
 -10  10   5       15.18       17.68      2.90 o 
  -9  10   5      440.65      428.62     11.60 o 
  -8  10   5       11.35       11.06      2.92 o 
  -7  10   5      309.24      291.26     10.10 o 
  -6  10   5      138.47      155.37      7.52 o 
  -5  10   5      354.69      360.67     11.40 o 
  -4  10   5       48.24       41.01      4.66 o 
  -3  10   5      140.90      152.25     11.92 o 
  -2  10   5      947.97      970.23     27.96 o 
  -1  10   5        0.81       -2.80      4.48 o 
   0  10   5      456.20      445.30     18.90 o 
   1  10   5      150.30      157.23     11.33 o 
   2  10   5       50.12       56.60      7.15 o 
   3  10   5      162.70      173.36     11.54 o 
   4  10   5       51.02       53.76      6.58 o 
   5  10   5       10.98       11.76      3.92 o 
   6  10   5      464.83      480.40     16.34 o 
   7  10   5       22.85       24.17      4.32 o 
   8  10   5        0.41       -2.01      2.01 o 
   9  10   5      155.22      173.51      6.21 o 
 -10  11   5       29.74       27.52      3.67 o 
  -9  11   5        0.34        2.64      2.53 o 
  -8  11   5        5.28        6.74      3.40 o 
  -7  11   5        7.00        5.99      3.39 o 
  -6  11   5      221.60      241.32     11.89 o 
  -5  11   5        3.05        5.25      3.73 o 
  -4  11   5      137.91      130.57      9.29 o 
  -3  11   5       48.85       58.72      6.92 o 
  -2  11   5       63.62       63.81      7.02 o 
  -1  11   5      156.09      144.83      9.74 o 
   0  11   5       24.37       20.67      4.62 o 
   1  11   5       55.12       53.79      5.98 o 
   2  11   5        6.22        8.47      3.47 o 
   3  11   5       68.42       76.74      6.48 o 
   4  11   5        0.01        1.69      2.33 o 
   5  11   5      205.06      248.70      9.67 o 
   6  11   5       40.30       47.27      4.14 o 
  -4  12   5        3.12        0.52      1.83 o 
  -3  12   5       15.03        9.69      2.71 o 
  -2  12   5       65.03       53.52      4.55 o 
  -1  12   5      103.67      103.53      5.95 o 
   0  12   5       13.79        7.41      2.50 o 
 -21   0   6      156.40      199.95      9.66 o 
 -20   0   6        4.07       10.46      2.19 o 
 -19   0   6        4.11        4.68      2.32 o 
 -18   0   6      199.90      212.11     13.20 o 
 -17   0   6     1019.53      996.65     28.47 o 
 -16   0   6        1.21        1.92      4.55 o 
 -15   0   6       24.28       15.31      2.89 o 
 -14   0   6       11.73       13.13      5.02 o 
 -13   0   6      100.26       71.14      6.43 o 
 -12   0   6       52.44       27.90      7.29 o 
 -11   0   6      789.54      734.27     37.30 o 
 -10   0   6     1714.57     1648.24     53.96 o 
  -9   0   6     3396.57     3420.48     75.47 o 
  -8   0   6      286.34      318.60     15.83 o 
  -7   0   6      172.50      193.42     10.48 o 
  -6   0   6      152.98      162.32     15.26 o 
  -5   0   6       41.48       41.22      7.70 o 
  -4   0   6      662.32      729.18     28.38 o 
  -3   0   6      152.06      116.03      9.23 o 
  -2   0   6        0.21       -2.45      2.81 o 
  -1   0   6     3025.24     3357.32     41.53 o 
   0   0   6      168.77      250.32     18.51 o 
   1   0   6      130.87      140.72     13.62 o 
   2   0   6      696.16      636.64     28.60 o 
   3   0   6      313.75      305.53     18.81 o 
   4   0   6      281.16      323.48     13.75 o 
   5   0   6        8.97        5.30      2.08 o 
   6   0   6     1478.58     1639.75     32.87 o 
   7   0   6      809.60      795.96     35.40 o 
   8   0   6        7.17        8.12      1.97 o 
   9   0   6      944.51      974.17     19.98 o 
  10   0   6        0.30        8.40      2.02 o 
  11   0   6      138.89      153.53      6.80 o 
  12   0   6      432.33      396.00     12.69 o 
  13   0   6       17.23       12.36      3.14 o 
  14   0   6      391.58      419.47     15.18 o 
  15   0   6      116.09      128.25      7.47 o 
 -21   1   6       42.60       38.58      2.72 o 
 -20   1   6       14.33       13.82      2.27 o 
 -19   1   6      108.29      110.21      5.20 o 
 -18   1   6      506.01      548.07     11.31 o 
 -17   1   6        0.30        1.11      2.55 o 
 -16   1   6      132.71      122.18      7.35 o 
 -15   1   6      117.33      109.62      5.64 o 
 -14   1   6       21.25       18.73      2.88 o 
 -13   1   6        0.34        3.24      1.77 o 
 -12   1   6      356.22      372.79     12.44 o 
 -11   1   6      312.44      287.89     16.47 o 
 -10   1   6      148.67      164.00     12.32 o 
  -9   1   6     2476.20     2593.71     46.03 o 
  -8   1   6       12.74       15.34      5.36 o 
  -7   1   6      163.53      162.80      8.19 o 
  -6   1   6      126.78      146.75      9.17 o 
  -5   1   6     1098.02     1224.45     25.64 o 
  -4   1   6      693.94      695.75     19.23 o 
  -3   1   6      615.04      689.63     15.13 o 
  -2   1   6      721.18      740.35     18.88 o 
  -1   1   6     1374.44     1713.83     28.33 o 
   0   1   6       54.73       61.75      5.44 o 
   1   1   6       94.93       91.13      6.61 o 
   2   1   6      315.89      391.72     10.91 o 
   3   1   6        7.25        8.13      1.67 o 
   4   1   6       29.31       23.06      2.74 o 
   5   1   6      538.81      603.75     13.68 o 
   6   1   6      127.16      121.81      9.21 o 
   7   1   6       40.54       42.42      5.82 o 
   8   1   6      222.76      201.90      5.12 o 
   9   1   6      683.42      649.36     19.66 o 
  10   1   6      811.54      776.52     20.17 o 
  11   1   6       16.48       21.32      2.22 o 
  12   1   6       62.68       51.65      3.13 o 
  13   1   6       26.01       26.04      2.58 o 
  14   1   6        4.38        4.10      3.54 o 
  15   1   6        0.81        1.65      2.60 o 
  16   1   6        4.26        1.18      1.91 o 
 -21   2   6        6.95        7.79      1.73 o 
 -20   2   6        2.63        2.51      1.51 o 
 -19   2   6       23.60       20.47      2.74 o 
 -18   2   6       43.98       45.63      3.77 o 
 -17   2   6       11.20        6.82      5.28 o 
 -16   2   6        3.60        4.53      2.35 o 
 -15   2   6       91.54       88.05      5.28 o 
 -14   2   6       36.68       45.88      3.72 o 
 -13   2   6       64.26       73.39      4.14 o 
 -12   2   6      240.37      256.24      6.31 o 
 -11   2   6        9.21        2.86      5.56 o 
 -10   2   6     1211.16     1195.23     47.22 o 
  -9   2   6      102.90       91.84     12.64 o 
  -8   2   6      300.23      299.62     22.19 o 
  -7   2   6       14.80       31.15      7.45 o 
  -6   2   6      185.29      220.02     11.07 o 
  -5   2   6        0.05        8.16     11.00 o 
  -4   2   6      186.17      202.29     10.55 o 
  -3   2   6     4351.67     4725.09     49.46 o 
  -2   2   6      272.05      315.17     10.38 o 
  -1   2   6      208.18      265.33     12.07 o 
   0   2   6        6.05       14.82      6.56 o 
   1   2   6      667.14      641.79     18.77 o 
   2   2   6      356.68      356.76     14.29 o 
   3   2   6      145.28      161.80     13.04 o 
   4   2   6      308.01      349.87     19.67 o 
   5   2   6      110.71      103.21      6.82 o 
   6   2   6      102.95       89.60      8.32 o 
   7   2   6     1007.19      942.24     19.37 o 
   8   2   6     1225.82     1166.14     28.81 o 
   9   2   6      792.42      779.11     35.43 o 
  10   2   6       44.04       31.95      3.79 o 
  11   2   6        0.77        7.71      2.36 o 
  12   2   6       11.96       12.54      2.82 o 
  13   2   6      195.30      208.80     27.31 o 
  14   2   6       16.07       23.67      4.75 o 
  15   2   6      434.73      446.36     15.24 o 
  16   2   6        0.20       -2.46      2.46 o 
 -20   3   6       23.22       22.20      2.19 o 
 -19   3   6        1.90       -0.43      1.78 o 
 -18   3   6       38.89       42.25      3.49 o 
 -17   3   6      123.21      123.27      6.79 o 
 -16   3   6      146.79      137.16      6.11 o 
 -15   3   6       28.79       26.33      3.11 o 
 -14   3   6       26.56       23.42      3.47 o 
 -13   3   6       29.18       24.01      3.97 o 
 -12   3   6       11.86       12.52      2.62 o 
 -11   3   6       24.71       15.75      2.81 o 
 -10   3   6       31.57       32.82      9.80 o 
  -9   3   6      188.63      190.58     19.25 o 
  -8   3   6        3.30       10.08      4.41 o 
  -7   3   6      736.82      813.58     36.35 o 
  -6   3   6     1506.36     1550.14     47.34 o 
  -5   3   6      187.77      187.92     16.36 o 
  -4   3   6       43.79       38.74      5.44 o 
  -3   3   6       99.58      135.42     14.64 o 
  -2   3   6     1411.09     1562.71     28.57 o 
  -1   3   6       98.13      118.62     12.74 o 
   0   3   6       57.96      111.68     11.91 o 
   1   3   6      137.68      173.61     15.16 o 
   2   3   6      160.90      162.65     14.42 o 
   3   3   6      404.47      426.14     23.20 o 
   4   3   6       23.03       28.15      6.66 o 
   5   3   6      201.30      156.88     14.32 o 
   6   3   6       36.29       36.59      3.61 o 
   7   3   6      357.56      330.85      8.45 o 
   8   3   6     1751.78     1734.80     25.69 o 
   9   3   6      131.32      151.76      8.79 o 
  10   3   6      672.36      569.15     16.55 o 
  11   3   6       95.58       95.00      5.95 o 
  12   3   6      692.67      698.60     17.57 o 
  13   3   6       68.71       78.49      6.58 o 
  14   3   6       79.13       79.88      5.42 o 
  15   3   6       29.40       36.20      4.81 o 
  16   3   6        6.82        0.01      2.17 o 
 -20   4   6       31.20       29.05      1.86 o 
 -19   4   6        0.18       -0.13      1.74 o 
 -18   4   6       24.57       30.51      3.65 o 
 -17   4   6      176.74      180.48      8.05 o 
 -16   4   6       40.17       43.91      4.77 o 
 -15   4   6        2.36        3.45      2.66 o 
 -14   4   6      111.25      103.89     10.36 o 
 -13   4   6       77.13       53.54      7.57 o 
 -12   4   6      204.53      201.31      9.37 o 
 -11   4   6       19.56       14.75      2.81 o 
 -10   4   6      176.59      162.17      7.35 o 
  -9   4   6       16.38       35.37      8.93 o 
  -8   4   6      466.01      495.18     31.36 o 
  -7   4   6      112.89      140.73     16.40 o 
  -6   4   6      321.49      376.01     24.49 o 
  -5   4   6       54.95       62.76      8.72 o 
  -4   4   6       21.86       26.51      5.06 o 
  -3   4   6      137.97      137.50      9.55 o 
  -2   4   6      349.22      329.82     23.30 o 
  -1   4   6      243.90      291.38     21.77 o 
   0   4   6     2212.13     2473.16     60.88 o 
   1   4   6      458.61      472.37     26.55 o 
   2   4   6        0.01        0.81      2.21 o 
   3   4   6       53.09       49.20      9.43 o 
   4   4   6        8.14       23.23      6.81 o 
   5   4   6       50.78       58.52      4.46 o 
   6   4   6      167.56      161.35      7.38 o 
   7   4   6       33.49       26.52      5.25 o 
   8   4   6      695.31      660.77     16.74 o 
   9   4   6      500.54      483.00     14.09 o 
  10   4   6      442.68      449.82     13.38 o 
  11   4   6       28.73       13.96      4.55 o 
  12   4   6      155.42      155.61      8.42 o 
  13   4   6        0.75        4.80      2.50 o 
  14   4   6        0.10       -2.35      2.35 o 
  15   4   6        4.48        4.78      2.35 o 
 -19   5   6        0.51        1.22      2.56 o 
 -18   5   6      111.76      113.88      6.17 o 
 -17   5   6       23.60       23.94      3.63 o 
 -16   5   6       96.98       96.44      5.10 o 
 -15   5   6        1.43        0.79      2.76 o 
 -14   5   6        5.58       -2.45      4.05 o 
 -13   5   6        0.96        1.16      1.71 o 
 -12   5   6      811.25      738.93     18.36 o 
 -11   5   6      416.37      413.58     26.45 o 
 -10   5   6       64.23       70.18      6.39 o 
  -9   5   6       50.20       65.52      6.24 o 
  -8   5   6       16.59       24.44      8.17 o 
  -7   5   6        1.43       11.45      6.39 o 
  -6   5   6      138.95      101.51      9.93 o 
  -5   5   6     1097.25     1006.65     55.33 o 
  -4   5   6      213.39      205.23     19.62 o 
  -3   5   6      157.24      142.05     16.27 o 
  -2   5   6       65.47       62.80     11.59 o 
  -1   5   6      294.61      306.14     23.23 o 
   0   5   6       34.67       35.06      8.03 o 
   1   5   6        2.30        1.71      4.84 o 
   2   5   6      491.83      516.91     29.60 o 
   3   5   6        1.22       -2.35      2.35 o 
   4   5   6      929.97      891.45     16.64 o 
   5   5   6      105.19       82.25      5.33 o 
   6   5   6      123.78      107.47      7.11 o 
   7   5   6      359.56      326.43     11.83 o 
   8   5   6      192.05      188.73      9.04 o 
   9   5   6      103.64      119.87      7.32 o 
  10   5   6       47.33       40.25      4.42 o 
  11   5   6       15.24       12.59      2.80 o 
  12   5   6       10.23        7.10      2.34 o 
  13   5   6        0.70        3.08      2.27 o 
  14   5   6        1.04        1.92      1.89 o 
  15   5   6       11.86       11.63      2.59 o 
 -19   6   6        5.71        5.61      1.76 o 
 -18   6   6       26.49       22.43      4.11 o 
 -17   6   6        0.54       -0.24      2.88 o 
 -16   6   6        4.02        4.56      2.77 o 
 -15   6   6      178.96      184.71      6.74 o 
 -14   6   6      174.91      178.70      6.61 o 
 -13   6   6       53.24       43.45      5.20 o 
 -12   6   6        0.75       -0.82      3.25 o 
 -11   6   6      573.53      492.52     15.19 o 
 -10   6   6       15.99       15.56      3.57 o 
  -9   6   6      107.83      121.57      7.62 o 
  -8   6   6        0.04       -2.77      2.77 o 
  -7   6   6       18.84       11.80      3.60 o 
  -6   6   6      564.72      607.26     57.95 o 
  -5   6   6        0.38       -2.39      3.70 o 
  -4   6   6      416.88      415.31     11.23 o 
  -3   6   6      199.13      183.16     10.47 o 
  -2   6   6       92.03       54.99     10.91 o 
  -1   6   6      210.97      207.97      8.44 o 
   0   6   6       25.59       22.79      7.82 o 
   1   6   6      324.32      331.80     15.12 o 
   2   6   6      524.49      536.36     18.75 o 
   3   6   6       13.28       14.40      4.29 o 
   4   6   6       69.41       65.68      9.01 o 
   5   6   6       14.40       10.05      5.18 o 
   6   6   6       69.30       68.31      5.38 o 
   7   6   6       34.52       37.23      5.00 o 
   8   6   6       30.88       28.53      3.72 o 
   9   6   6        5.23       10.80      2.93 o 
  10   6   6        3.66        0.59      2.02 o 
  11   6   6       35.59       35.19      3.28 o 
  12   6   6        2.60        4.95      2.17 o 
  13   6   6       20.88       20.95      2.76 o 
  14   6   6      172.58      194.74      8.49 o 
 -18   7   6        4.64        4.43      1.70 o 
 -17   7   6        3.02        6.92      2.26 o 
 -16   7   6      116.29      111.33      5.73 o 
 -15   7   6      105.32       96.76      5.72 o 
 -14   7   6       81.28       85.12      5.95 o 
 -13   7   6       29.91       27.38      3.35 o 
 -12   7   6      131.27      111.25      7.65 o 
 -11   7   6      236.89      215.46     10.23 o 
 -10   7   6      217.04      169.65      9.06 o 
  -9   7   6      187.25      173.45     10.64 o 
  -8   7   6       27.12       29.39      4.24 o 
  -7   7   6     2001.39     1973.04     41.37 o 
  -6   7   6      474.42      447.31     19.49 o 
  -5   7   6       73.09       62.91      8.33 o 
  -4   7   6     2214.43     2239.24     38.10 o 
  -3   7   6     1694.97     1692.95     26.58 o 
  -2   7   6      567.02      531.65     15.25 o 
   0   7   6     1653.64     1527.01     39.76 o 
   1   7   6        7.49        9.22      4.13 o 
   2   7   6     1073.36     1009.20     32.50 o 
   3   7   6      100.55       89.61     10.30 o 
   4   7   6       70.89       69.18      8.83 o 
   5   7   6        0.28       -2.23      4.03 o 
   6   7   6        1.39        8.10      4.50 o 
   7   7   6      209.65      193.66     14.53 o 
   8   7   6      577.66      564.03     22.94 o 
   9   7   6        4.55        6.27      2.10 o 
  10   7   6      452.33      489.65     11.64 o 
  11   7   6        6.29        8.23      1.82 o 
  12   7   6       28.44       35.80      5.39 o 
  13   7   6        3.62        3.93      1.79 o 
 -16   8   6       31.19       36.56      3.95 o 
 -15   8   6       66.67       70.71      4.44 o 
 -14   8   6      253.28      268.02     13.63 o 
 -13   8   6       15.85       13.31      3.16 o 
 -12   8   6        0.31        1.64      2.50 o 
 -11   8   6      140.14      113.54      7.39 o 
 -10   8   6       64.61       48.76      5.22 o 
  -9   8   6       73.22       65.77      6.10 o 
  -8   8   6      100.04       88.83      6.61 o 
  -7   8   6       13.74       13.20      3.56 o 
  -6   8   6        0.37       10.55      4.05 o 
  -5   8   6       30.59       30.58      5.58 o 
  -4   8   6       44.30       44.38      8.06 o 
  -3   8   6     1284.10     1338.21     85.02 o 
  -2   8   6       35.40       36.78      4.94 o 
  -1   8   6      158.60      156.09      8.80 o 
   0   8   6      156.34      155.78     12.21 o 
   1   8   6       23.56       26.26      4.27 o 
   2   8   6      151.27      126.72      7.98 o 
   3   8   6      348.93      323.51     18.69 o 
   4   8   6       69.86       72.26      9.21 o 
   5   8   6       30.26       29.85      6.33 o 
   6   8   6       25.82       30.36      6.33 o 
   7   8   6       62.60       55.89      7.93 o 
   8   8   6       11.42        7.65      3.79 o 
   9   8   6      137.83      143.77      7.36 o 
  10   8   6        0.01        0.14      2.61 o 
  11   8   6        0.74       -1.25      1.25 o 
 -14   9   6       12.91       18.74      2.12 o 
 -13   9   6       52.20       46.42      3.40 o 
 -12   9   6      130.52      122.68      4.71 o 
 -11   9   6       24.78       27.38      2.93 o 
 -10   9   6       81.54       72.83      5.73 o 
  -9   9   6      127.21      138.22      7.54 o 
  -8   9   6      154.42      172.72      8.53 o 
  -7   9   6       55.31       60.91      5.68 o 
  -6   9   6      247.04      237.59      9.96 o 
  -5   9   6      335.56      379.46     18.41 o 
  -4   9   6       18.48       14.52      5.02 o 
  -3   9   6        5.99       -3.11      4.00 o 
  -2   9   6       76.69       81.45      9.17 o 
  -1   9   6        0.78        1.61      1.61 o 
   0   9   6       16.64        7.76      2.85 o 
   1   9   6        2.43       -0.90      5.13 o 
   2   9   6        5.34       -0.30      3.42 o 
   3   9   6       30.38       22.88      5.56 o 
   4   9   6       96.14      115.54      9.71 o 
   5   9   6      865.86      891.62     24.61 o 
   6   9   6       97.48      101.34     10.02 o 
   7   9   6      153.34      164.33      6.99 o 
   8   9   6        3.38        5.02      1.88 o 
   9   9   6      240.67      277.85      8.81 o 
  10   9   6        7.28        7.38      1.97 o 
 -12  10   6       38.24       43.92      4.10 o 
 -11  10   6        3.91        5.45      1.73 o 
 -10  10   6       40.19       41.76      3.60 o 
  -9  10   6       73.50       74.32      4.97 o 
  -8  10   6        4.23        7.07      2.38 o 
  -7  10   6        7.56        7.65      3.08 o 
  -6  10   6        3.28        7.89      2.78 o 
  -5  10   6        0.84       -0.70      2.24 o 
  -4  10   6       41.54       31.96      3.84 o 
  -3  10   6        0.05       -2.63      2.63 o 
  -2  10   6        7.64       17.13      5.04 o 
  -1  10   6       19.26       11.56      4.34 o 
   0  10   6       10.40        6.55      2.57 o 
   1  10   6        0.81       -0.55      2.02 o 
   2  10   6        7.28        3.30      2.44 o 
   3  10   6       42.82       39.54      3.99 o 
   4  10   6        7.81        7.79      2.42 o 
   5  10   6      133.52      155.59      6.42 o 
   6  10   6        4.66        1.04      1.61 o 
   7  10   6       69.30       83.25      3.92 o 
  -9  11   6      166.31      146.95      7.12 o 
  -8  11   6       19.90       17.41      3.38 o 
  -7  11   6      112.47      108.19      7.25 o 
  -6  11   6       62.29       57.89      3.44 o 
  -5  11   6        3.70        2.74      2.65 o 
  -4  11   6       29.20       19.14      4.01 o 
  -3  11   6       10.33        4.38      3.21 o 
  -2  11   6       81.04       74.57      6.67 o 
  -1  11   6        1.04       -2.21      3.05 o 
   0  11   6       29.42       23.76      4.34 o 
   1  11   6       81.86       76.97      6.30 o 
   2  11   6       90.33       94.92      6.43 o 
   3  11   6       28.36       28.41      3.78 o 
   4  11   6      138.09      171.34      7.03 o 
 -21   1   7        0.91        0.13      1.46 o 
 -20   1   7        1.91        2.11      1.29 o 
 -19   1   7        8.33        4.30      1.82 o 
 -18   1   7       55.40       57.75      5.07 o 
 -17   1   7       34.92       36.81      4.52 o 
 -16   1   7      269.35      270.76      8.37 o 
 -15   1   7       32.19       28.33      3.05 o 
 -14   1   7      228.35      221.72      9.62 o 
 -13   1   7      429.80      405.89     11.59 o 
 -12   1   7      216.29      236.67      8.79 o 
 -11   1   7      261.95      230.14     11.31 o 
 -10   1   7     1150.28     1105.00     46.66 o 
  -9   1   7       21.50       14.43      6.09 o 
  -8   1   7      363.10      337.93     24.53 o 
  -7   1   7        0.66        0.24      1.66 o 
  -6   1   7     1668.03     1763.26     33.67 o 
  -5   1   7      703.86      719.21     21.31 o 
  -4   1   7       10.58       22.93      3.43 o 
  -3   1   7      144.26      175.12     10.28 o 
  -2   1   7      140.91      161.73     11.89 o 
  -1   1   7     1966.10     2147.77    117.08 o 
   0   1   7     1073.41     1173.57     39.52 o 
   1   1   7      159.09      148.00     16.29 o 
   2   1   7      202.52      222.38     12.88 o 
   3   1   7      266.65      217.05     13.04 o 
   4   1   7      409.11      364.79     16.72 o 
   5   1   7      158.78      129.12     13.97 o 
   6   1   7      920.89      912.58     13.19 o 
   7   1   7      694.87      704.52     12.48 o 
   8   1   7     1134.29     1032.64     14.73 o 
   9   1   7       59.77       54.32      3.67 o 
  10   1   7      334.21      351.97      9.85 o 
  11   1   7      148.98      162.82      6.47 o 
  12   1   7      154.13      160.96      6.05 o 
  13   1   7       18.76       21.00      2.99 o 
  14   1   7      234.14      247.15     10.92 o 
  15   1   7        1.65       -0.24      1.85 o 
 -21   2   7       86.43       69.34      6.50 o 
 -20   2   7        2.20        2.85      1.45 o 
 -19   2   7       34.67       37.26      3.12 o 
 -18   2   7       45.42       55.40      4.81 o 
 -17   2   7        0.00       -2.09      6.00 o 
 -16   2   7        0.15       -0.72      4.17 o 
 -15   2   7       65.84       60.03      4.33 o 
 -14   2   7        5.98        5.88      2.58 o 
 -13   2   7       65.11       62.22      4.22 o 
 -12   2   7      121.48      111.92      5.16 o 
 -11   2   7      602.44      602.91     13.64 o 
 -10   2   7       85.96       74.30     13.16 o 
  -9   2   7       96.49      104.05     13.97 o 
  -8   2   7        0.45        3.24      3.19 o 
  -7   2   7       29.32       25.51      4.71 o 
  -6   2   7        2.87        0.12      6.65 o 
  -5   2   7      336.26      354.64     14.86 o 
  -4   2   7      140.87      137.93      7.92 o 
  -3   2   7      120.87      125.12      7.31 o 
  -2   2   7      916.18     1088.48     30.83 o 
  -1   2   7      679.79      833.16     29.11 o 
   0   2   7      159.21      192.94     11.07 o 
   1   2   7      246.49      273.61     13.16 o 
   2   2   7      343.64      318.91     14.18 o 
   3   2   7        0.24        1.42      4.11 o 
   4   2   7       72.09       68.49     10.83 o 
   5   2   7      429.81      432.69     12.01 o 
   6   2   7       21.96       29.03      4.22 o 
   7   2   7     1410.07     1375.60     35.04 o 
   8   2   7      280.80      266.17     11.54 o 
   9   2   7      126.30      147.74      8.81 o 
  10   2   7      179.37      162.83      9.05 o 
  11   2   7        0.80        2.45      2.59 o 
  12   2   7       88.22       92.12      6.48 o 
  13   2   7        6.23        7.37      2.53 o 
  14   2   7       55.58       61.01      6.07 o 
  15   2   7        0.75       -0.01      1.87 o 
 -20   3   7       35.47       42.11      3.43 o 
 -19   3   7      216.44      231.36      7.99 o 
 -18   3   7       41.97       48.09      3.47 o 
 -17   3   7        9.27        6.06      2.09 o 
 -16   3   7      113.69      113.17      5.36 o 
 -15   3   7       56.78       44.98      7.32 o 
 -14   3   7       17.32       22.94      5.14 o 
 -13   3   7        0.00        2.44      1.50 o 
 -12   3   7      566.71      502.67     10.85 o 
 -11   3   7       28.45       12.02      2.24 o 
 -10   3   7       23.19       18.95      2.35 o 
  -9   3   7       83.33       76.96     13.35 o 
  -8   3   7      846.25      779.58     37.98 o 
  -7   3   7      165.79      162.09     16.85 o 
  -6   3   7       82.78       69.61     10.42 o 
  -5   3   7      188.58      204.39     12.34 o 
  -4   3   7       65.44       67.32      6.80 o 
  -3   3   7      266.00      291.75     20.87 o 
  -2   3   7      253.23      269.56     19.68 o 
  -1   3   7      107.87      138.63     13.61 o 
   0   3   7       91.91      101.95     12.04 o 
   1   3   7       47.04       57.35      9.00 o 
   2   3   7        1.72       -0.77      2.93 o 
   3   3   7        8.22       22.52      6.14 o 
   4   3   7      311.61      294.88     11.28 o 
   5   3   7      739.86      700.57     22.41 o 
   6   3   7      102.58       90.07      6.23 o 
   7   3   7      363.60      342.64     10.33 o 
   8   3   7      469.61      435.54     14.84 o 
   9   3   7        0.67       -1.99      5.43 o 
  10   3   7       82.24       77.86      6.49 o 
  11   3   7       99.89       95.16      6.89 o 
  12   3   7      199.67      221.62      9.46 o 
  13   3   7       99.82      120.03      6.45 o 
  14   3   7        2.37        3.50      2.92 o 
  15   3   7      312.35      385.10     10.90 o 
 -20   4   7      109.78       89.85      3.87 o 
 -19   4   7        8.57        5.06      2.77 o 
 -18   4   7        4.95        7.96      2.67 o 
 -17   4   7       92.01      102.44      8.29 o 
 -16   4   7       14.94       17.73      3.34 o 
 -15   4   7       67.13       57.49      7.92 o 
 -14   4   7       91.50       66.09      8.20 o 
 -13   4   7      105.90      104.85     10.38 o 
 -12   4   7       39.82       46.69      6.93 o 
 -11   4   7      277.82      258.47     10.56 o 
 -10   4   7        9.22       13.47      2.71 o 
  -9   4   7      197.89      211.91      8.04 o 
  -8   4   7      103.27      102.02     14.74 o 
  -7   4   7      104.24       98.07     13.02 o 
  -6   4   7       17.56       23.70      5.04 o 
  -5   4   7      933.76      927.29     26.96 o 
  -4   4   7       37.72       34.94      8.94 o 
  -3   4   7        0.03        2.29      2.97 o 
  -2   4   7        5.48       19.18      7.53 o 
  -1   4   7       21.30       30.83      8.30 o 
   0   4   7       85.69       69.74     10.79 o 
   1   4   7      109.96       92.97     12.21 o 
   2   4   7      121.02      140.45     14.58 o 
   3   4   7      406.48      400.98     10.77 o 
   4   4   7       98.94       82.49      5.43 o 
   5   4   7       14.22       16.64      2.73 o 
   6   4   7        0.17       -2.31      2.31 o 
   7   4   7      780.73      731.95     17.77 o 
   8   4   7       70.20       72.31      5.71 o 
   9   4   7        1.93       -1.24      1.98 o 
  10   4   7       33.26       37.58      4.70 o 
  11   4   7       87.75       91.25      6.52 o 
  12   4   7       66.04       62.92      5.24 o 
  13   4   7        3.74        4.66      3.90 o 
  14   4   7       99.55      104.13      4.63 o 
 -19   5   7        0.45        2.75      2.35 o 
 -18   5   7       34.57       32.78      3.09 o 
 -17   5   7      260.75      280.49      8.83 o 
 -16   5   7      122.17      121.78      5.50 o 
 -15   5   7        0.21        2.45      2.46 o 
 -14   5   7      474.43      457.46     20.67 o 
 -13   5   7       35.95       17.82      4.75 o 
 -12   5   7      273.20      261.15     16.60 o 
 -11   5   7      123.05      124.87      7.59 o 
 -10   5   7      414.55      470.60     34.93 o 
  -9   5   7      749.61      828.87     39.79 o 
  -8   5   7      171.91      148.10      8.39 o 
  -7   5   7      510.57      478.43     14.01 o 
  -6   5   7      249.78      214.25     10.84 o 
  -5   5   7     3774.62     3772.63    124.92 o 
  -4   5   7      947.93      901.75     41.95 o 
  -3   5   7        1.44       -3.39      3.39 o 
  -2   5   7      235.22      204.88     10.87 o 
  -1   5   7       13.89       21.98      6.57 o 
   0   5   7       88.08       92.81      8.52 o 
   1   5   7      941.60      918.00     36.57 o 
   2   5   7      136.89      147.64      8.91 o 
   3   5   7      230.13      245.82      9.84 o 
   4   5   7      281.34      236.48     17.35 o 
   5   5   7      181.26      159.98      8.91 o 
   6   5   7        5.23        6.65      3.03 o 
   7   5   7      251.50      231.23     10.03 o 
   8   5   7      299.81      267.39     10.52 o 
   9   5   7        0.20        3.05      1.81 o 
  10   5   7        4.89        5.05      2.82 o 
  11   5   7      117.47      127.83      5.41 o 
  12   5   7       25.87       24.32      3.30 o 
  13   5   7        0.97        1.35      1.66 o 
 -18   6   7       32.24       32.95      3.89 o 
 -17   6   7        1.26       -0.49      2.12 o 
 -16   6   7       21.68       22.30      2.59 o 
 -15   6   7       77.72       69.81      4.19 o 
 -14   6   7        3.07        0.85      1.82 o 
 -13   6   7       14.24        8.65      2.76 o 
 -12   6   7      206.61      189.28      9.38 o 
 -11   6   7      109.19      115.83      7.51 o 
 -10   6   7        0.13        0.39      4.86 o 
  -9   6   7        3.30       -0.88      2.32 o 
  -8   6   7      665.79      716.12     24.17 o 
  -7   6   7       18.53       31.20      5.94 o 
  -6   6   7        0.83        4.57      1.70 o 
  -5   6   7     1487.00     1513.58     43.45 o 
  -4   6   7        6.29        0.55      6.04 o 
  -3   6   7      500.95      509.29     13.20 o 
  -2   6   7      221.91      208.84      8.69 o 
  -1   6   7       11.26       14.64      8.81 o 
   0   6   7      736.23      658.59     18.79 o 
   1   6   7       30.99       24.72      6.22 o 
   2   6   7      229.18      230.21     16.01 o 
   3   6   7       72.06       57.09      8.20 o 
   4   6   7       98.81       77.64     10.39 o 
   5   6   7      116.81      117.99      8.43 o 
   6   6   7       36.63       37.17      4.24 o 
   7   6   7        4.70        8.71      4.30 o 
   8   6   7        6.30        4.66      2.00 o 
   9   6   7       36.81       42.99      3.57 o 
  10   6   7        9.64        6.41      2.54 o 
  11   6   7       21.36       21.20      2.25 o 
  12   6   7        0.71       -1.66      1.66 o 
  13   6   7       23.24       23.13      3.50 o 
 -16   7   7       24.16       24.16      4.44 o 
 -15   7   7        1.10        4.08      3.02 o 
 -14   7   7       56.53       51.45      4.34 o 
 -13   7   7        0.14       -0.87      2.38 o 
 -12   7   7      129.81      108.51      7.11 o 
 -11   7   7       50.73       46.17      5.12 o 
 -10   7   7       11.32       11.06      2.71 o 
  -9   7   7       95.00      110.62      7.31 o 
  -8   7   7      122.73      128.66      7.87 o 
  -7   7   7       51.75       45.98      6.82 o 
  -6   7   7       97.61       91.18      9.45 o 
  -5   7   7      502.96      527.31     14.63 o 
  -4   7   7       95.61       84.68      6.45 o 
  -3   7   7       89.31       93.46      7.01 o 
  -2   7   7      303.22      282.05     12.41 o 
  -1   7   7        5.87        4.68      3.21 o 
   0   7   7      110.61      117.83     10.47 o 
   1   7   7      342.14      360.35     17.35 o 
   2   7   7      107.39       88.40     10.37 o 
   3   7   7      245.69      214.31     10.62 o 
   4   7   7      428.44      344.91     19.50 o 
   5   7   7      149.29      137.94     12.46 o 
   6   7   7       84.76       75.05      6.53 o 
   7   7   7        3.02        0.87      3.02 o 
   8   7   7        3.05        0.30      2.96 o 
   9   7   7       14.48       15.64      5.13 o 
  10   7   7        5.52        3.03      2.50 o 
  11   7   7       15.60       19.44      2.53 o 
 -15   8   7       28.07       26.99      2.56 o 
 -14   8   7      248.18      252.24     12.45 o 
 -13   8   7        1.52        5.17      3.81 o 
 -12   8   7      149.70      142.54      7.52 o 
 -11   8   7        1.92        1.10      2.39 o 
 -10   8   7        0.11        1.31      2.38 o 
  -9   8   7      307.83      305.60     11.36 o 
  -8   8   7        2.95        5.66      3.19 o 
  -7   8   7        0.01        1.88      2.64 o 
  -6   8   7      105.89      120.83     10.55 o 
  -5   8   7       30.08       23.48      5.90 o 
  -4   8   7      495.67      538.79     33.38 o 
  -3   8   7       18.25       17.57      3.79 o 
  -2   8   7      607.00      623.39     16.48 o 
  -1   8   7       40.47       30.84      4.58 o 
   0   8   7      409.03      433.38     17.49 o 
   1   8   7       73.12       74.05      6.14 o 
   2   8   7      405.27      389.37     17.74 o 
   3   8   7       36.74       48.81      6.59 o 
   4   8   7      147.35      163.76      8.16 o 
   5   8   7       96.51       90.94      6.24 o 
   6   8   7        0.09       -3.33      3.33 o 
   7   8   7        0.06       -0.12      1.95 o 
   8   8   7       27.47       36.59      3.52 o 
   9   8   7        0.40        2.28      1.21 o 
  10   8   7       23.05       26.81      2.50 o 
 -14   9   7        0.92       -1.39      1.85 o 
 -13   9   7       91.62      102.66      7.31 o 
 -12   9   7        2.85       -0.38      2.20 o 
 -11   9   7       94.29       88.04      5.53 o 
 -10   9   7       28.51       17.20      3.21 o 
  -9   9   7        8.51       13.59      3.47 o 
  -8   9   7      287.30      274.72     10.11 o 
  -7   9   7      137.49      132.11      7.13 o 
  -6   9   7        0.97       -0.44      2.54 o 
  -5   9   7      102.63      115.50     10.09 o 
  -4   9   7      284.73      274.92     15.19 o 
  -3   9   7       70.85       63.19      7.78 o 
  -2   9   7       19.23       19.19      5.04 o 
  -1   9   7        2.47        2.94      2.45 o 
   0   9   7        3.04        2.49      3.75 o 
   1   9   7      171.05      183.59      8.48 o 
   2   9   7       90.58       90.65      6.10 o 
   3   9   7       63.79       76.08      5.58 o 
   4   9   7       76.49       82.66      5.44 o 
   5   9   7       21.59       16.43      2.83 o 
   6   9   7       78.07       96.78      5.31 o 
   7   9   7       12.74       11.89      1.62 o 
   8   9   7      116.83      136.29      7.37 o 
 -11  10   7       17.86       16.00      3.01 o 
 -10  10   7        7.63        8.62      1.89 o 
  -9  10   7        5.73        2.62      1.80 o 
  -8  10   7        1.80        1.01      1.82 o 
  -7  10   7      141.08      129.33      6.29 o 
  -6  10   7      250.97      267.13     11.05 o 
  -5  10   7       10.79        7.13      2.58 o 
  -4  10   7      127.13      139.12      6.59 o 
  -3  10   7        3.78        0.88      2.19 o 
  -2  10   7        9.19       11.76      3.81 o 
  -1  10   7       56.88       62.40      6.48 o 
   0  10   7       10.93        9.56      2.55 o 
   1  10   7      145.06      164.80      6.59 o 
   2  10   7      175.38      180.81      6.81 o 
   3  10   7        0.85        1.74      1.75 o 
   4  10   7       64.77       77.47      4.16 o 
   5  10   7       41.43       40.89      2.70 o 
  -6  11   7        0.76        0.10      2.52 o 
  -5  11   7        9.87        8.54      2.92 o 
  -4  11   7       57.41       64.74      5.46 o 
  -3  11   7       28.69       30.44      4.04 o 
  -2  11   7      184.65      197.66      8.61 o 
  -1  11   7        2.24       -2.48      2.48 o 
   0  11   7       29.89       28.01      3.25 o 
 -21   0   8      241.97      259.03      8.74 o 
 -20   0   8       81.29       80.37     11.47 o 
 -19   0   8       30.44       34.34      5.38 o 
 -18   0   8        9.08        4.43      4.02 o 
 -17   0   8       47.26       38.90      6.41 o 
 -16   0   8       17.39       17.30      3.35 o 
 -15   0   8      114.96      115.49     10.05 o 
 -14   0   8        1.24        4.90      3.63 o 
 -13   0   8       53.34       58.86      7.29 o 
 -12   0   8      879.51      753.46     21.01 o 
 -11   0   8      224.83      233.90     11.74 o 
 -10   0   8      207.35      209.21     20.75 o 
  -9   0   8      407.27      320.35     25.01 o 
  -8   0   8      114.05      139.99     14.88 o 
  -7   0   8      235.04      216.21     17.63 o 
  -6   0   8     1747.14     1812.83     51.57 o 
  -5   0   8     1528.72     1563.83     48.52 o 
  -4   0   8        1.23       -1.94      3.96 o 
  -3   0   8      454.70      397.59     25.07 o 
  -2   0   8      839.86      789.83     35.31 o 
  -1   0   8     1063.70      825.66     36.03 o 
   0   0   8        3.89        8.61      4.85 o 
   1   0   8       53.52       73.92     11.30 o 
   2   0   8      424.22      404.24     25.90 o 
   3   0   8      330.11      291.11     13.34 o 
   4   0   8      919.34      913.87     17.26 o 
   5   0   8     1377.72     1296.80     20.81 o 
   6   0   8      386.42      343.59     12.30 o 
   7   0   8     1624.44     1494.15     25.58 o 
   8   0   8      786.07      782.47     18.65 o 
   9   0   8       16.64       13.61      3.29 o 
  10   0   8      431.30      423.27     17.03 o 
  11   0   8       60.54       61.70      6.60 o 
  12   0   8        1.61        6.19      2.92 o 
  13   0   8       56.45       69.50      5.23 o 
 -21   1   8       38.41       37.25      3.89 o 
 -20   1   8       48.61       52.97      2.94 o 
 -19   1   8        2.38        3.09      2.11 o 
 -18   1   8        0.02       -0.73      2.15 o 
 -17   1   8        0.07       -1.46      1.71 o 
 -16   1   8      115.33      115.75      4.85 o 
 -15   1   8       24.50       19.71      2.80 o 
 -14   1   8       26.62       16.70      3.31 o 
 -13   1   8        1.04       -2.46      2.46 o 
 -12   1   8       66.50       57.91      5.20 o 
 -11   1   8       22.95       23.44      3.09 o 
 -10   1   8       88.54       92.22      5.62 o 
  -9   1   8      229.39      250.46     22.49 o 
  -8   1   8      570.04      605.13     27.87 o 
  -7   1   8        0.31        1.05     10.29 o 
  -6   1   8      229.10      247.35     13.57 o 
  -5   1   8       43.80       49.35      8.98 o 
  -4   1   8        3.60        1.75      2.80 o 
  -3   1   8     1154.40     1126.82     41.06 o 
  -2   1   8       32.71       42.43      9.23 o 
  -1   1   8      317.30      311.62     16.10 o 
   0   1   8      135.13      114.29     10.25 o 
   1   1   8       14.17       13.57      8.75 o 
   2   1   8      847.95      795.31     26.05 o 
   3   1   8        0.31        2.04      1.34 o 
   4   1   8      899.59      852.81     11.78 o 
   5   1   8     2921.70     2833.81     22.81 o 
   6   1   8     2573.58     2435.72     28.45 o 
   7   1   8      565.47      518.17     12.07 o 
   8   1   8      204.85      207.06      7.84 o 
   9   1   8      485.03      509.50     11.85 o 
  10   1   8        0.61        1.41      2.22 o 
  11   1   8        5.96        6.60      1.76 o 
  12   1   8       33.20       34.44      3.24 o 
  13   1   8       46.90       54.03      5.41 o 
  14   1   8      468.97      524.68     12.11 o 
 -20   2   8       65.06       65.82      4.25 o 
 -19   2   8       53.86       47.94      3.20 o 
 -18   2   8      284.12      295.38      9.28 o 
 -17   2   8        1.36        3.37      2.73 o 
 -16   2   8        0.19        1.96      1.50 o 
 -15   2   8      544.35      481.26     10.90 o 
 -14   2   8      386.28      355.18      9.95 o 
 -13   2   8       78.29       77.74      4.71 o 
 -12   2   8      167.23      154.33     11.25 o 
 -11   2   8        3.37       -0.23      2.62 o 
 -10   2   8       48.41       50.93      6.50 o 
  -9   2   8       59.66       56.76      4.79 o 
  -8   2   8        8.98        9.83      6.54 o 
  -7   2   8        0.57        3.90      2.77 o 
  -6   2   8        0.68       -2.97      2.97 o 
  -5   2   8        1.95       -1.90      2.22 o 
  -4   2   8      371.21      352.71     22.79 o 
  -3   2   8      298.16      297.82     23.83 o 
  -2   2   8       16.63       34.63      5.29 o 
  -1   2   8      116.06      125.96      9.08 o 
   0   2   8      203.61      180.25     17.51 o 
   1   2   8      382.21      374.67     25.33 o 
   2   2   8       16.42       34.38      9.60 o 
   3   2   8       30.25       43.44      3.98 o 
   4   2   8      858.60      837.41     11.98 o 
   5   2   8       84.19       78.50      4.97 o 
   6   2   8      321.37      279.58      8.71 o 
   7   2   8      218.93      222.52      8.01 o 
   8   2   8        0.76        2.03      1.23 o 
   9   2   8       14.08       11.15      3.49 o 
  10   2   8      141.80      143.25      8.25 o 
  11   2   8      230.94      240.79      9.74 o 
  12   2   8      321.67      354.11     12.41 o 
  13   2   8      107.61      110.17      7.29 o 
  14   2   8       24.56       28.10      3.48 o 
 -20   3   8      160.25      159.11      6.53 o 
 -19   3   8       87.87       83.68      4.79 o 
 -18   3   8      132.59      138.23      9.14 o 
 -17   3   8       32.98       30.12      5.51 o 
 -16   3   8        0.16       -0.06      1.90 o 
 -15   3   8      555.27      627.81     22.26 o 
 -14   3   8        9.78        6.05      1.89 o 
 -13   3   8       92.27       96.68      5.41 o 
 -12   3   8      415.52      409.58     10.45 o 
 -11   3   8      554.38      549.24     18.23 o 
 -10   3   8       54.52       53.41      3.66 o 
  -9   3   8       10.79        9.33      2.30 o 
  -8   3   8      151.19      149.23      6.73 o 
  -7   3   8      286.62      293.80     16.17 o 
  -6   3   8      117.12      116.15      9.86 o 
  -5   3   8        0.01       -0.39      4.66 o 
  -4   3   8      370.01      397.81     26.06 o 
  -3   3   8      385.29      410.20     26.13 o 
  -2   3   8      263.31      316.78     21.27 o 
  -1   3   8       71.44       78.18     11.01 o 
   0   3   8      531.42      519.98     27.17 o 
   1   3   8      156.89      134.12      8.60 o 
   2   3   8        5.08       12.66      2.76 o 
   3   3   8      410.68      398.23     11.92 o 
   4   3   8      288.38      264.25      9.99 o 
   5   3   8     1278.01     1176.99     31.19 o 
   6   3   8      169.44      155.14      9.52 o 
   7   3   8       66.48       49.31      5.65 o 
   8   3   8      404.49      366.44     22.77 o 
   9   3   8       50.27       46.80      5.31 o 
  10   3   8      114.26      120.18      7.55 o 
  11   3   8       10.47        9.54      2.94 o 
  12   3   8       10.43        7.88      2.59 o 
  13   3   8       18.71       17.15      3.46 o 
  14   3   8       23.62       20.38      2.99 o 
 -20   4   8       10.27        7.98      2.19 o 
 -19   4   8       55.06       57.14      3.68 o 
 -18   4   8      115.25      105.99      5.41 o 
 -17   4   8      131.16      154.64      9.67 o 
 -16   4   8       40.76       40.13      4.50 o 
 -15   4   8      144.77      125.61     10.33 o 
 -14   4   8      113.13      102.09      9.58 o 
 -13   4   8      252.15      222.13     12.05 o 
 -12   4   8      388.96      393.27     10.76 o 
 -11   4   8      306.14      306.39     11.32 o 
 -10   4   8      165.42      169.05      7.27 o 
  -9   4   8      536.20      527.72     13.05 o 
  -8   4   8      105.27      112.48      5.91 o 
  -7   4   8      124.46      139.89      5.99 o 
  -6   4   8     1174.37     1152.08     45.94 o 
  -5   4   8      159.07      186.98     10.49 o 
  -4   4   8      643.98      606.05     18.35 o 
  -3   4   8      460.68      496.35     20.58 o 
  -2   4   8      744.84      796.01     21.22 o 
  -1   4   8        3.21       12.72      3.70 o 
   0   4   8      409.03      374.62      9.08 o 
   1   4   8      401.18      368.64     10.71 o 
   2   4   8        1.17        3.62      2.40 o 
   3   4   8       33.32       28.11      3.77 o 
   4   4   8     1574.67     1319.97     24.01 o 
   5   4   8       11.26        9.07      2.88 o 
   6   4   8      387.94      330.84     34.46 o 
   7   4   8       94.11       89.89      7.10 o 
   8   4   8       78.11       66.73      4.74 o 
   9   4   8       39.25       30.20      4.27 o 
  10   4   8       33.90       37.73      4.41 o 
  11   4   8       20.62       22.01      3.43 o 
  12   4   8      113.95      115.39      5.70 o 
  13   4   8        0.62       -0.42      1.49 o 
 -19   5   8       13.30       13.66      2.67 o 
 -18   5   8        2.81        1.15      1.63 o 
 -17   5   8        1.83        4.18      2.10 o 
 -16   5   8       17.14       14.97      3.19 o 
 -15   5   8       72.15       73.15      8.01 o 
 -14   5   8        0.27       11.45      4.58 o 
 -13   5   8       26.14       17.60      5.47 o 
 -12   5   8       15.44        8.07      2.72 o 
 -11   5   8       88.00       71.60      8.39 o 
 -10   5   8       30.32       25.32      7.51 o 
  -9   5   8      127.02      117.24      9.62 o 
  -8   5   8      175.53      181.92     12.37 o 
  -7   5   8       71.67       59.98      6.25 o 
  -6   5   8      692.00      649.01     19.41 o 
  -5   5   8      308.38      303.65     13.69 o 
  -4   5   8       33.98       26.77      4.97 o 
  -3   5   8      174.46      184.99     10.73 o 
  -2   5   8        0.36        2.91      3.37 o 
  -1   5   8      113.06      118.49      9.07 o 
   0   5   8      235.13      215.41      9.41 o 
   1   5   8      242.64      219.84      9.04 o 
   2   5   8       14.57       23.15      3.77 o 
   3   5   8       52.98       32.50      9.39 o 
   4   5   8        4.00        4.12      3.73 o 
   5   5   8       78.01       70.22     10.03 o 
   6   5   8        8.09        5.44      2.57 o 
   7   5   8      201.88      197.81     17.31 o 
   8   5   8        7.09        9.53      2.77 o 
   9   5   8       46.69       40.60      3.54 o 
  10   5   8      191.56      204.77      8.35 o 
  11   5   8        2.73        4.50      2.18 o 
  12   5   8        1.62       -0.09      2.22 o 
 -17   6   8        0.34        1.44      0.80 o 
 -16   6   8       27.95       29.48      2.43 o 
 -15   6   8        2.14        4.32      1.81 o 
 -14   6   8        7.81       10.92      4.49 o 
 -13   6   8       25.24       18.47      5.37 o 
 -12   6   8       16.05       19.39      4.83 o 
 -11   6   8       22.80       19.20      5.51 o 
 -10   6   8       78.29       79.38      9.03 o 
  -9   6   8      348.26      330.62     16.91 o 
  -8   6   8      174.93      210.09     13.01 o 
  -7   6   8       18.71       19.92      5.07 o 
  -6   6   8      241.09      206.76     13.71 o 
  -5   6   8     2642.89     2458.97     46.34 o 
  -4   6   8      393.01      371.92     18.42 o 
  -3   6   8      399.81      376.40     18.89 o 
  -2   6   8      999.08      896.91     29.86 o 
  -1   6   8       92.85       97.70     10.38 o 
   0   6   8       67.86       65.96      8.98 o 
   1   6   8      206.64      215.05     10.57 o 
   2   6   8       67.21       69.54      8.67 o 
   3   6   8      546.08      465.46     21.71 o 
   4   6   8      181.49      203.73     19.78 o 
   5   6   8        0.08       -0.92      3.29 o 
   6   6   8       46.79       58.51      5.02 o 
   7   6   8        4.23        6.74      2.41 o 
   8   6   8        4.02        9.30      2.08 o 
   9   6   8      188.16      183.69      6.05 o 
  10   6   8       18.24       17.41      2.08 o 
  11   6   8      380.67      400.89     21.32 o 
 -17   7   8       13.49       13.38      2.29 o 
 -16   7   8        9.90        6.46      3.33 o 
 -15   7   8      124.45      110.43      8.25 o 
 -14   7   8       70.15       82.51      8.16 o 
 -13   7   8       64.22       63.85      7.48 o 
 -12   7   8      102.30       95.20      6.18 o 
 -11   7   8       92.73      102.46      6.70 o 
 -10   7   8        3.39        4.24      2.41 o 
  -9   7   8       60.58       60.31      5.59 o 
  -8   7   8      126.49      126.51      7.55 o 
  -7   7   8      102.74      102.23      6.40 o 
  -6   7   8        0.29        1.24      6.16 o 
  -5   7   8      322.47      325.83     11.58 o 
  -4   7   8      269.68      280.23     10.86 o 
  -3   7   8      815.36      834.72     22.62 o 
  -2   7   8        5.57       -0.10      5.78 o 
  -1   7   8      160.78      143.18      8.01 o 
   0   7   8      342.26      343.66     14.61 o 
   1   7   8       22.65       18.40      3.64 o 
   2   7   8      204.43      215.86      9.75 o 
   3   7   8      452.71      435.16     14.46 o 
   4   7   8       76.58       79.70      9.18 o 
   5   7   8      144.92      144.03     11.55 o 
   6   7   8        4.28        3.96      2.92 o 
   7   7   8      302.28      322.80     11.15 o 
   8   7   8        8.34        8.71      2.94 o 
   9   7   8       13.78       12.62      2.79 o 
  10   7   8        6.99        9.23      2.87 o 
 -15   8   8        5.44        6.53      2.48 o 
 -14   8   8       43.91       40.28      5.24 o 
 -13   8   8       25.14       24.28      4.71 o 
 -12   8   8       15.71       16.30      4.13 o 
 -11   8   8      103.78      117.68      6.44 o 
 -10   8   8        1.52        2.70      4.64 o 
  -9   8   8       53.44       51.14      4.81 o 
  -8   8   8      138.02      124.77      7.24 o 
  -7   8   8       99.71       87.93      6.48 o 
  -6   8   8        8.29       13.22      4.32 o 
  -5   8   8      193.90      210.51      8.99 o 
  -4   8   8        0.33        0.79      2.44 o 
  -3   8   8       35.04       42.46      4.72 o 
  -2   8   8       15.58        9.54      3.00 o 
  -1   8   8      302.68      339.80     11.80 o 
   0   8   8      191.67      193.17     10.16 o 
   1   8   8       12.48        9.44      3.06 o 
   2   8   8        0.09        0.64      4.82 o 
   3   8   8       57.85       50.95      5.44 o 
   4   8   8       54.03       38.79      4.10 o 
   5   8   8        6.50        6.87      1.69 o 
   6   8   8        5.46       -0.74      3.35 o 
   7   8   8        0.86        0.20      1.48 o 
   8   8   8        0.00        0.34      1.25 o 
 -13   9   8        9.28        8.88      3.02 o 
 -12   9   8        7.56        5.21      2.78 o 
 -11   9   8        1.81       -2.86      2.86 o 
 -10   9   8        5.48        5.54      2.17 o 
  -9   9   8       19.12        9.42      2.80 o 
  -8   9   8        2.01        0.17      2.12 o 
  -7   9   8      104.23      121.74      6.48 o 
  -6   9   8       26.77       31.28      3.90 o 
  -5   9   8       38.97       45.75      5.81 o 
  -4   9   8       10.76       11.07      3.52 o 
  -3   9   8        0.24       -2.11      2.52 o 
  -2   9   8       42.60       48.55      4.14 o 
  -1   9   8        0.20        1.08      2.52 o 
   0   9   8       67.70       70.99      5.01 o 
   1   9   8      152.47      155.36      7.06 o 
   2   9   8       54.09       56.31      4.34 o 
   3   9   8       20.55       29.32      3.29 o 
   4   9   8       23.65       20.52      2.58 o 
   5   9   8       42.40       51.48      5.57 o 
   6   9   8        7.94        3.68      2.45 o 
   7   9   8        0.69       -1.28      1.60 o 
 -10  10   8       33.97       34.10      3.70 o 
  -9  10   8       29.00       21.13      3.41 o 
  -8  10   8        1.34        1.94      1.43 o 
  -7  10   8        6.07       10.39      1.85 o 
  -6  10   8        0.58        2.18      1.74 o 
  -5  10   8        0.02       -2.02      2.89 o 
  -4  10   8       41.77       42.07      3.44 o 
  -3  10   8        8.73        4.05      1.91 o 
  -2  10   8       24.17       25.85      2.88 o 
  -1  10   8       22.33       22.34      2.51 o 
   0  10   8       13.82       12.47      2.27 o 
   1  10   8       36.69       42.59      3.01 o 
   2  10   8        2.99        5.24      2.28 o 
   3  10   8        0.51        0.73      1.58 o 
 -20   1   9        0.11       -0.15      0.96 o 
 -19   1   9       10.24        5.70      2.05 o 
 -18   1   9       19.55       16.57      3.40 o 
 -17   1   9       11.94       13.28      2.30 o 
 -16   1   9       60.14       56.50      3.40 o 
 -15   1   9        0.69        1.48      1.70 o 
 -14   1   9       19.31       10.14      2.87 o 
 -13   1   9      207.73      176.14      8.78 o 
 -12   1   9       31.07       28.99      4.28 o 
 -11   1   9        5.12        7.54      2.53 o 
 -10   1   9      517.60      495.72     13.12 o 
  -9   1   9        1.32        6.62      3.95 o 
  -8   1   9      143.19      166.77      7.42 o 
  -7   1   9      142.88      141.80      6.67 o 
  -6   1   9       44.27       49.57      4.50 o 
  -5   1   9      399.45      359.75     17.86 o 
  -4   1   9      147.49      157.89     12.91 o 
  -3   1   9        0.04        3.81      3.25 o 
  -2   1   9       23.65       22.98      4.98 o 
  -1   1   9        4.25        9.77      5.59 o 
   0   1   9      616.64      556.75     12.56 o 
   1   1   9      163.99      154.95      5.10 o 
   2   1   9       67.34       68.45      4.02 o 
   3   1   9       43.04       38.56      3.40 o 
   4   1   9     1613.69     1564.41     20.91 o 
   5   1   9      188.27      190.36      7.47 o 
   6   1   9       20.76       23.43      3.04 o 
   7   1   9       53.06       46.76      4.12 o 
   8   1   9      132.50      137.81      6.38 o 
   9   1   9        4.31        4.10      1.95 o 
  10   1   9       43.52       34.43      3.56 o 
  11   1   9      134.14      133.54      5.49 o 
  12   1   9       32.10       36.29      4.34 o 
 -20   2   9       98.50      105.82      4.31 o 
 -19   2   9       21.56       21.54      2.89 o 
 -18   2   9       44.49       43.90      3.49 o 
 -17   2   9        0.94       -0.26      1.53 o 
 -16   2   9      358.58      355.53     10.41 o 
 -15   2   9       25.56       24.64      2.81 o 
 -14   2   9        0.28        2.34      1.72 o 
 -13   2   9      128.13      104.54     11.09 o 
 -12   2   9      132.59      140.73      8.95 o 
 -11   2   9        6.48       10.00      3.13 o 
 -10   2   9       39.97       38.50      5.41 o 
  -9   2   9      107.80      105.02      6.09 o 
  -8   2   9      546.68      559.75     13.34 o 
  -7   2   9        3.11        2.63      1.22 o 
  -6   2   9        2.34       -0.65      6.92 o 
  -5   2   9      144.55      163.71      9.37 o 
  -4   2   9       21.07       19.57      6.66 o 
  -3   2   9      283.30      309.10     12.94 o 
  -2   2   9       23.01       19.96      3.98 o 
  -1   2   9        0.26       -0.30      1.49 o 
   0   2   9      481.52      471.76     10.06 o 
   1   2   9      815.72      795.21     11.96 o 
   2   2   9      385.58      333.75      7.87 o 
   3   2   9        0.48        0.60      1.43 o 
   4   2   9     1222.40     1136.68     17.68 o 
   5   2   9      774.18      767.83     20.51 o 
   6   2   9       27.85       23.79      3.17 o 
   7   2   9      460.22      425.90     12.11 o 
   8   2   9        2.37        4.43      2.59 o 
   9   2   9      117.12      111.33      7.11 o 
  10   2   9       18.85       18.68      7.06 o 
  11   2   9       48.29       43.34      5.18 o 
  12   2   9        2.25        2.32      2.28 o 
 -20   3   9        1.62        0.98      1.20 o 
 -19   3   9       31.41       34.59      3.62 o 
 -18   3   9      152.09      160.60      9.14 o 
 -17   3   9        7.83       10.97      4.07 o 
 -16   3   9       13.55       11.50      3.42 o 
 -15   3   9       56.46       42.11      5.73 o 
 -14   3   9      310.01      286.49     10.77 o 
 -13   3   9       95.26      103.09      5.51 o 
 -12   3   9      505.11      446.56     13.79 o 
 -11   3   9       50.66       51.78      4.06 o 
 -10   3   9        2.06        3.86      1.86 o 
  -9   3   9       95.60       76.31      4.83 o 
  -8   3   9        0.09        2.15      2.39 o 
  -7   3   9     1550.68     1529.87     19.79 o 
  -6   3   9      688.26      627.68     13.49 o 
  -5   3   9      367.97      364.02     21.76 o 
  -4   3   9        0.28       -2.24      3.88 o 
  -3   3   9        7.92        7.56      4.07 o 
  -2   3   9       12.28        7.70      1.83 o 
  -1   3   9      578.91      592.60     12.71 o 
   0   3   9        1.01        1.50      1.29 o 
   1   3   9      129.95      134.50      5.07 o 
   2   3   9      572.97      502.92     14.25 o 
   3   3   9      653.84      600.08     13.55 o 
   4   3   9       15.78       17.18      2.87 o 
   5   3   9       35.66       27.61      3.28 o 
   6   3   9      946.06      894.26     18.61 o 
   7   3   9      290.74      283.39     12.05 o 
   8   3   9       13.82       16.11      3.71 o 
   9   3   9      222.47      234.14      9.88 o 
  10   3   9        9.96       12.03      3.06 o 
  11   3   9        1.73        1.16      2.64 o 
  12   3   9        1.98       -1.13      2.01 o 
 -19   4   9       90.65       85.65      4.86 o 
 -18   4   9        2.52        0.81      1.81 o 
 -17   4   9       11.29        7.08      3.61 o 
 -16   4   9      120.95      125.59      6.38 o 
 -15   4   9      184.84      180.03     11.53 o 
 -14   4   9        2.71        2.65      3.32 o 
 -13   4   9        5.34        8.33      2.76 o 
 -12   4   9       13.53       14.22      3.02 o 
 -11   4   9      488.87      525.74     29.88 o 
 -10   4   9        3.22        3.57      1.96 o 
  -9   4   9      364.05      346.81     11.80 o 
  -8   4   9      438.25      402.15     12.49 o 
  -7   4   9      614.77      593.52     14.78 o 
  -6   4   9      239.98      232.95     12.05 o 
  -5   4   9       52.57       35.63      4.95 o 
  -4   4   9      125.35      115.58     11.01 o 
  -3   4   9        0.62        0.23      2.05 o 
  -2   4   9       16.44       18.50      3.44 o 
  -1   4   9       48.97       44.16      3.84 o 
   0   4   9      316.56      273.60     11.27 o 
   1   4   9      197.62      163.60      7.20 o 
   2   4   9      158.03      137.06      6.63 o 
   3   4   9       23.48       30.34      3.61 o 
   4   4   9       14.35       12.52      2.45 o 
   5   4   9       20.75       10.87      2.77 o 
   6   4   9       69.71       62.76      4.78 o 
   7   4   9      229.28      226.18     10.96 o 
   8   4   9       11.25       13.08      3.23 o 
   9   4   9      103.72      103.12      6.37 o 
  10   4   9        1.11        2.30      2.29 o 
  11   4   9       29.17       28.73      3.16 o 
  12   4   9        9.49       12.55      2.24 o 
 -18   5   9      109.33       96.58      3.93 o 
 -17   5   9       25.35       22.18      2.68 o 
 -16   5   9       33.41       37.51      3.63 o 
 -15   5   9        6.34        2.90      3.26 o 
 -14   5   9       22.52       35.22      6.20 o 
 -13   5   9      278.89      280.88     10.05 o 
 -12   5   9       56.99       45.00      4.55 o 
 -11   5   9       28.18       25.97      5.46 o 
 -10   5   9     1087.26     1105.45     20.83 o 
  -9   5   9     1116.45     1054.28     20.49 o 
  -8   5   9      211.74      218.98     13.63 o 
  -7   5   9       42.85       37.37      6.50 o 
  -6   5   9      109.87      108.86     10.48 o 
  -5   5   9       44.05       44.70      7.44 o 
  -4   5   9       42.68       32.02      6.24 o 
  -3   5   9      351.09      301.50     17.34 o 
  -2   5   9      242.99      240.54     15.56 o 
  -1   5   9      200.12      162.85     13.08 o 
   0   5   9      118.25      109.50      6.48 o 
   1   5   9      631.06      647.84     23.16 o 
   2   5   9     1382.90     1162.74     24.86 o 
   3   5   9      679.14      594.52     17.94 o 
   4   5   9        0.26        0.73      2.30 o 
   5   5   9       38.39       38.11      3.87 o 
   6   5   9      102.78      111.13      7.85 o 
   7   5   9       61.73       67.08      4.40 o 
   8   5   9      293.74      304.98      8.49 o 
   9   5   9       66.90       65.16      4.69 o 
  10   5   9        0.18        3.35      1.70 o 
  11   5   9       84.66       90.52      5.12 o 
 -16   6   9       83.71       83.52      4.70 o 
 -15   6   9       10.01       12.92      2.39 o 
 -14   6   9       68.39       68.45      7.56 o 
 -13   6   9        0.78       -1.27      3.07 o 
 -12   6   9       20.83       23.24      3.77 o 
 -11   6   9       15.11       20.37      3.56 o 
 -10   6   9      114.56      120.42     10.37 o 
  -9   6   9        7.94        4.56      2.63 o 
  -8   6   9       71.74       64.65      7.47 o 
  -7   6   9       20.96       12.02      4.43 o 
  -6   6   9      527.14      527.57     21.43 o 
  -5   6   9        0.11       -2.78      3.79 o 
  -4   6   9        1.72       -2.44      3.18 o 
  -3   6   9       88.19       79.22      9.39 o 
  -2   6   9       38.82       40.79      7.05 o 
  -1   6   9        0.28       -1.59      4.20 o 
   0   6   9        0.01       -1.37      4.02 o 
   1   6   9      370.54      334.59     20.44 o 
   2   6   9      263.67      277.70     12.00 o 
   3   6   9      560.27      461.81     15.35 o 
   4   6   9       28.87       32.12      4.23 o 
   5   6   9       99.74      101.23      7.35 o 
   6   6   9        1.32        1.32      1.61 o 
   7   6   9      111.79      120.07      5.05 o 
   8   6   9        2.29        0.57      1.42 o 
   9   6   9       52.67       59.98      4.07 o 
  10   6   9        3.24       -0.81      1.94 o 
 -15   7   9       56.11       71.15      5.91 o 
 -14   7   9       90.77       85.93      7.30 o 
 -13   7   9        0.89        1.74      3.40 o 
 -12   7   9       25.43       34.75      5.67 o 
 -11   7   9       15.55       22.41      5.21 o 
 -10   7   9        7.54        5.10      4.49 o 
  -9   7   9        1.88        1.21      3.43 o 
  -8   7   9       53.59       59.35      5.00 o 
  -7   7   9       51.81       45.57      6.53 o 
  -6   7   9       88.11       89.87      8.97 o 
  -5   7   9       34.26       35.70      5.90 o 
  -4   7   9      138.21      134.12     11.10 o 
  -3   7   9      115.04      123.05     11.11 o 
  -2   7   9       54.32       49.25      7.57 o 
  -1   7   9       17.18       21.79      5.61 o 
   0   7   9      198.71      176.25     13.14 o 
   1   7   9        7.01        3.79      3.70 o 
   2   7   9        8.27       -1.34      3.80 o 
   3   7   9       17.75       12.55      3.27 o 
   4   7   9      100.89      103.60      6.75 o 
   5   7   9      186.54      188.35      8.36 o 
   6   7   9       19.47       21.42      3.15 o 
   7   7   9        1.42        2.15      3.12 o 
   8   7   9        6.02        5.00      1.72 o 
 -14   8   9       42.64       43.23      4.43 o 
 -13   8   9       28.43       34.15      4.72 o 
 -12   8   9       73.21       79.38      7.01 o 
 -11   8   9       58.54       77.96      7.28 o 
 -10   8   9       54.67       60.68      6.99 o 
  -9   8   9       59.01       54.98      6.97 o 
  -8   8   9       46.27       43.44      6.42 o 
  -7   8   9        1.49        5.05      4.38 o 
  -6   8   9        0.82        2.64      2.57 o 
  -5   8   9      146.71      167.58     10.95 o 
  -4   8   9       21.87       26.29      5.13 o 
  -3   8   9        0.15       -1.06      2.66 o 
  -2   8   9       38.09       40.95      6.57 o 
  -1   8   9       10.52        7.67      3.64 o 
   0   8   9        2.43        0.68      3.43 o 
   1   8   9        3.15       -3.23      3.47 o 
   2   8   9        6.48        1.69      3.96 o 
   3   8   9       47.18       47.01      6.38 o 
   4   8   9      172.45      186.93     10.98 o 
   5   8   9       83.35       89.85      7.32 o 
   6   8   9      213.36      252.10     10.40 o 
   7   8   9      152.03      165.80      7.05 o 
 -12   9   9       14.46       13.37      2.79 o 
 -11   9   9        1.53       -2.61      2.61 o 
 -10   9   9      101.20       97.15      7.20 o 
  -9   9   9       24.97       26.21      4.33 o 
  -8   9   9       54.59       52.67      5.87 o 
  -7   9   9       67.12       83.05      7.37 o 
  -6   9   9      216.31      230.27     11.68 o 
  -5   9   9       65.01       56.22      6.33 o 
  -4   9   9       70.85       63.60      5.89 o 
  -3   9   9      115.58      138.42      8.71 o 
  -2   9   9      168.89      179.89      9.95 o 
  -1   9   9       75.42       72.81      6.72 o 
   0   9   9       21.85       30.14      4.78 o 
   1   9   9        3.49        1.25      2.73 o 
   2   9   9       89.82      112.64      7.69 o 
   3   9   9       26.42       25.41      4.07 o 
   4   9   9        0.76        2.53      2.16 o 
  -8  10   9      168.30      174.51      7.12 o 
  -7  10   9       70.57       69.71      4.99 o 
  -6  10   9       14.07       16.21      3.10 o 
  -5  10   9       58.57       59.69      4.97 o 
  -4  10   9        1.14        2.15      2.06 o 
  -3  10   9        0.81       -1.92      1.92 o 
  -2  10   9        0.03        5.70      2.27 o 
  -1  10   9       18.89       21.98      3.00 o 
   0  10   9       22.17       22.49      2.74 o 
 -19   0  10       17.05       17.75      3.48 o 
 -18   0  10      137.73      163.72      8.93 o 
 -17   0  10       92.18       81.63      5.13 o 
 -16   0  10      837.48      795.52     15.99 o 
 -15   0  10        7.16        2.89      3.47 o 
 -14   0  10        0.53        3.34      3.90 o 
 -13   0  10        0.20        3.70      3.71 o 
 -12   0  10       22.05       22.53      5.93 o 
 -11   0  10      142.02      137.19     11.44 o 
 -10   0  10      252.06      219.98     14.18 o 
  -9   0  10      250.85      262.02     15.16 o 
  -8   0  10      230.82      206.36     13.44 o 
  -7   0  10     1447.06     1434.59     28.22 o 
  -6   0  10     1247.10     1304.98     55.97 o 
  -5   0  10       25.11       17.59      4.17 o 
  -4   0  10      197.61      171.10     10.01 o 
  -3   0  10        4.15        2.79      2.48 o 
  -2   0  10       80.38       68.18      6.38 o 
  -1   0  10      136.64      144.95     13.18 o 
   0   0  10     1622.58     1560.10     35.43 o 
   1   0  10      313.93      328.71     16.70 o 
   2   0  10        6.03        8.17      4.40 o 
   3   0  10       22.38       22.43      5.21 o 
   4   0  10     3323.64     2979.19     46.93 o 
   5   0  10      384.51      347.99     16.17 o 
   6   0  10        6.08        1.64      3.10 o 
   7   0  10      224.45      225.48     12.65 o 
   8   0  10      135.36      152.86     10.08 o 
   9   0  10       15.90       10.01      3.36 o 
  10   0  10      229.32      268.03     10.41 o 
  11   0  10        4.23        5.81      2.10 o 
 -19   1  10       84.49       75.89     11.08 o 
 -18   1  10        0.18        0.42      1.59 o 
 -17   1  10        2.53        4.95      1.75 o 
 -16   1  10        0.34       -1.36      1.36 o 
 -15   1  10       16.00       16.60      2.69 o 
 -14   1  10        7.42        8.83      3.05 o 
 -13   1  10      242.73      244.15     10.41 o 
 -12   1  10       18.09       16.58      3.84 o 
 -11   1  10       90.19       78.65      6.27 o 
 -10   1  10      439.37      412.00     13.59 o 
  -9   1  10      184.14      175.22      8.89 o 
  -8   1  10      192.23      201.49     13.20 o 
  -7   1  10      219.42      212.05      9.23 o 
  -6   1  10      635.85      681.61     13.68 o 
  -5   1  10      319.31      305.33      9.19 o 
  -4   1  10      273.11      273.15     11.17 o 
  -3   1  10       33.92       42.93      3.78 o 
  -2   1  10        4.74       15.22      2.89 o 
  -1   1  10      335.19      314.97      9.68 o 
   0   1  10       38.61       38.01      3.46 o 
   1   1  10     1172.74     1115.41     26.28 o 
   2   1  10      427.26      388.41     12.50 o 
   3   1  10       71.29       63.03      4.69 o 
   4   1  10      911.88      849.98     15.58 o 
   5   1  10        1.43        4.06      3.09 o 
   6   1  10      246.50      239.32      9.30 o 
   7   1  10       13.32       14.67      3.05 o 
   8   1  10       36.30       35.21      3.82 o 
   9   1  10       49.78       54.54      3.95 o 
  10   1  10       26.74       24.95      2.47 o 
  11   1  10      216.95      245.30      8.85 o 
 -19   2  10       52.59       39.06      3.09 o 
 -18   2  10       21.76       20.44      3.97 o 
 -17   2  10      220.55      251.82     10.57 o 
 -16   2  10       17.84       16.61      3.98 o 
 -15   2  10        0.58        1.07      2.24 o 
 -14   2  10      159.53      144.78      7.84 o 
 -13   2  10        4.58        6.49      4.45 o 
 -12   2  10      166.20      160.71      8.49 o 
 -11   2  10      743.30      664.45     16.92 o 
 -10   2  10        6.58       16.79      3.32 o 
  -9   2  10       58.96       54.49      5.19 o 
  -8   2  10     1127.98     1108.87     21.20 o 
  -7   2  10        0.28       -1.97      1.97 o 
  -6   2  10       13.63        8.46      3.82 o 
  -5   2  10      732.48      664.71     20.42 o 
  -4   2  10      149.64      143.87     25.02 o 
  -3   2  10      300.75      277.31     13.22 o 
  -2   2  10       11.71       17.22      4.54 o 
  -1   2  10     1630.69     1457.88     24.28 o 
   0   2  10        4.19        1.73      2.51 o 
   1   2  10      620.67      523.74     10.53 o 
   2   2  10      291.32      253.47      7.38 o 
   3   2  10       94.09       94.91      4.64 o 
   4   2  10      104.82       93.52      5.30 o 
   5   2  10        4.41        0.22      1.50 o 
   6   2  10       44.37       45.31      3.90 o 
   7   2  10        0.88        1.70      2.02 o 
   8   2  10      115.64      114.88      9.08 o 
   9   2  10        6.80        6.65      3.16 o 
  10   2  10       13.49       17.59      3.55 o 
  11   2  10        3.56        2.51      2.00 o 
 -19   3  10       82.49       71.91      3.52 o 
 -18   3  10       94.26       95.53      6.55 o 
 -17   3  10       27.05       28.22      4.99 o 
 -16   3  10      402.70      404.75     14.22 o 
 -15   3  10       21.17       11.04      3.89 o 
 -14   3  10      257.78      255.85      9.94 o 
 -13   3  10        2.25        4.07      2.95 o 
 -12   3  10        0.16       -1.47      6.59 o 
 -11   3  10        9.79        4.52      3.05 o 
 -10   3  10       27.71       31.38      6.04 o 
  -9   3  10        4.15        3.42      2.76 o 
  -8   3  10      963.53      971.40     19.59 o 
  -7   3  10      250.33      254.13     12.24 o 
  -6   3  10      323.20      295.18     16.49 o 
  -5   3  10        5.51        5.35      4.23 o 
  -4   3  10      168.81      147.92     11.95 o 
  -3   3  10       53.22       45.68      4.61 o 
  -2   3  10       52.72       45.18      4.84 o 
  -1   3  10        0.32        3.92      2.18 o 
   0   3  10        3.96        0.49      2.63 o 
   1   3  10       22.95       15.87      2.86 o 
   2   3  10        3.40        1.99      1.52 o 
   3   3  10        2.77        2.34      3.18 o 
   4   3  10       61.33       58.01      4.50 o 
   5   3  10       73.76       72.09      4.81 o 
   6   3  10      214.77      203.90     14.34 o 
   7   3  10        1.16        2.45      2.72 o 
   8   3  10       71.39       76.16      5.60 o 
   9   3  10        2.51        2.17      2.84 o 
  10   3  10       15.00       18.86      3.70 o 
  11   3  10       50.59       54.95      4.21 o 
 -18   4  10        2.65        3.50      1.50 o 
 -17   4  10       14.37       10.26      3.41 o 
 -16   4  10        5.93        6.48      3.21 o 
 -15   4  10       50.08       42.63      5.09 o 
 -14   4  10      127.64      133.80      6.61 o 
 -13   4  10        1.69        5.34      2.11 o 
 -12   4  10      195.59      200.37     12.67 o 
 -11   4  10        0.16       -0.37      1.84 o 
 -10   4  10       23.74       24.24      3.76 o 
  -9   4  10        0.14        0.27      1.76 o 
  -8   4  10      598.73      564.71     14.66 o 
  -7   4  10     1066.48      940.62     28.87 o 
  -6   4  10     1212.86     1206.87     32.92 o 
  -5   4  10      166.64      144.24      8.36 o 
  -4   4  10      441.29      444.13     25.20 o 
  -3   4  10       10.55        1.59      2.85 o 
  -2   4  10      774.38      779.31     41.21 o 
  -1   4  10        6.08        8.04      2.29 o 
   0   4  10      350.34      299.95      9.59 o 
   1   4  10        2.71        5.18      2.38 o 
   2   4  10      272.23      226.41      8.23 o 
   3   4  10       29.83       29.03      3.31 o 
   4   4  10       21.06       14.61      2.87 o 
   5   4  10      135.22      129.43      8.17 o 
   6   4  10        2.32        2.31      1.89 o 
   7   4  10       19.09       10.56      5.45 o 
   8   4  10        9.06       10.45      2.62 o 
   9   4  10       50.56       58.11      5.37 o 
  10   4  10       39.14       42.06      3.96 o 
 -17   5  10       12.48       15.02      2.03 o 
 -16   5  10        0.03        2.14      2.27 o 
 -15   5  10      228.65      225.29     10.95 o 
 -14   5  10       22.41       25.87      6.22 o 
 -13   5  10       68.38       71.82      5.05 o 
 -12   5  10       12.97       11.00      3.40 o 
 -11   5  10       22.63       26.62      3.85 o 
 -10   5  10       22.63       28.30      5.52 o 
  -9   5  10        0.79       -0.83      2.51 o 
  -8   5  10        5.36        8.43      3.69 o 
  -7   5  10       15.87       17.58      4.91 o 
  -6   5  10      332.33      299.50     16.66 o 
  -5   5  10        1.99        0.56      4.09 o 
  -4   5  10       55.44       59.44      8.24 o 
  -3   5  10       56.36       40.31      7.49 o 
  -2   5  10      147.19      141.57     12.29 o 
  -1   5  10      327.85      299.87     24.79 o 
   0   5  10        0.13       -0.51      1.41 o 
   1   5  10        0.21       -1.98      2.29 o 
   2   5  10        2.37        0.45      1.90 o 
   3   5  10      124.44      108.25      9.52 o 
   4   5  10        2.24        1.10      2.33 o 
   5   5  10        0.27       -0.63      1.71 o 
   6   5  10        9.57       13.72      2.17 o 
   7   5  10       13.35       13.59      2.09 o 
   8   5  10      224.65      227.42      7.30 o 
   9   5  10       41.77       47.50      4.05 o 
 -15   6  10       80.20       74.33      4.24 o 
 -14   6  10      120.31      131.02      5.37 o 
 -13   6  10       61.89       76.31      7.11 o 
 -12   6  10        8.88        9.19      2.61 o 
 -11   6  10       58.98       65.71      5.12 o 
 -10   6  10       27.54       20.17      5.12 o 
  -9   6  10      620.44      627.44     15.07 o 
  -8   6  10       53.63       64.89      7.27 o 
  -7   6  10       28.69       27.48      6.03 o 
  -6   6  10      142.18      153.99     11.95 o 
  -5   6  10       73.62       59.35      8.34 o 
  -4   6  10      266.24      266.49     15.66 o 
  -3   6  10       38.54       40.28      7.82 o 
  -2   6  10      109.67      101.00     10.27 o 
  -1   6  10      243.38      218.14     14.99 o 
   0   6  10       53.37       42.99      7.31 o 
   1   6  10        1.94        5.64      8.95 o 
   2   6  10       11.97        1.58      2.49 o 
   3   6  10       42.72       38.48      4.36 o 
   4   6  10        7.30        5.83      1.82 o 
   5   6  10      110.51      106.69      6.14 o 
   6   6  10      161.09      164.34      5.08 o 
   7   6  10       22.20       25.03      1.94 o 
 -14   7  10        4.06        6.89      2.50 o 
 -13   7  10        9.26       12.15      2.09 o 
 -12   7  10        5.78        7.91      3.58 o 
 -11   7  10       38.56       36.88      3.62 o 
 -10   7  10        2.47        2.29      2.86 o 
  -9   7  10        1.72        1.25      2.94 o 
  -8   7  10      263.37      279.12      9.63 o 
  -7   7  10       27.22       27.04      5.04 o 
  -6   7  10      141.38      149.92     10.90 o 
  -5   7  10        0.42        3.33      3.78 o 
  -4   7  10      316.52      322.98     16.27 o 
  -3   7  10        1.71        6.26      3.63 o 
  -2   7  10        7.48        2.59      3.43 o 
  -1   7  10        3.02        0.70      3.65 o 
   0   7  10       10.94        8.58      4.54 o 
   1   7  10       34.95       38.34      6.36 o 
   2   7  10        9.66        8.29      4.34 o 
   3   7  10        2.11        5.08      3.41 o 
   4   7  10      149.40      165.72     10.31 o 
   5   7  10       55.87       62.75      6.02 o 
   6   7  10       15.39       12.87      2.90 o 
 -13   8  10       44.71       53.07      4.53 o 
 -12   8  10       32.51       32.17      4.36 o 
 -11   8  10      368.57      420.05     14.09 o 
 -10   8  10        8.82       10.69      3.69 o 
  -9   8  10        8.96       14.51      2.46 o 
  -8   8  10       27.70       23.39      4.64 o 
  -7   8  10        0.00        2.77      2.11 o 
  -6   8  10        0.19        1.47      3.74 o 
  -5   8  10        6.32        8.30      3.41 o 
  -4   8  10      233.29      250.86     12.53 o 
  -3   8  10        2.59        3.05      3.25 o 
  -2   8  10        0.50       -0.79      3.34 o 
  -1   8  10      125.19      157.57     10.42 o 
   0   8  10        0.19       -3.29      3.29 o 
   1   8  10      196.70      227.91     11.78 o 
   2   8  10       13.02       12.77      3.79 o 
   3   8  10        0.86        1.29      2.16 o 
   4   8  10        5.58        7.66      2.67 o 
   5   8  10        0.20        0.78      1.57 o 
 -10   9  10       86.13       91.23      5.58 o 
  -9   9  10        7.92        7.74      2.76 o 
  -8   9  10      103.68      124.49      7.36 o 
  -7   9  10        0.18        2.12      2.58 o 
  -6   9  10       91.82       93.19      6.85 o 
  -5   9  10       59.39       61.72      5.84 o 
  -4   9  10       57.60       53.22      5.71 o 
  -3   9  10       24.53       25.05      3.61 o 
  -2   9  10      122.28      160.05      7.87 o 
  -1   9  10       25.57       34.12      4.10 o 
   0   9  10      115.00      135.21      7.30 o 
   1   9  10        9.53        5.13      2.41 o 
   2   9  10       13.88       14.61      2.54 o 
 -19   1  11       14.87       12.44      2.26 o 
 -18   1  11        0.00        1.87      2.28 o 
 -17   1  11       50.34       41.86      2.75 o 
 -16   1  11       11.06       11.55      1.70 o 
 -15   1  11       16.26       15.90      2.35 o 
 -14   1  11        9.82        6.43      2.89 o 
 -13   1  11       26.53       29.60      4.13 o 
 -12   1  11       86.09       89.25      6.54 o 
 -11   1  11       62.76       60.12      5.70 o 
 -10   1  11      355.16      352.98     12.60 o 
  -9   1  11      449.01      466.63     14.30 o 
  -8   1  11      816.12      858.10     21.85 o 
  -7   1  11      508.50      510.62     24.63 o 
  -6   1  11       22.22       28.91      4.19 o 
  -5   1  11      653.60      669.32     16.06 o 
  -4   1  11      506.25      528.45     21.32 o 
  -3   1  11      388.80      358.92     17.35 o 
  -2   1  11      744.42      677.87     36.91 o 
  -1   1  11       76.93       71.08      4.72 o 
   0   1  11      639.24      556.03     12.07 o 
   1   1  11       58.94       69.70      5.66 o 
   2   1  11      137.11      120.87      7.07 o 
   3   1  11      276.48      277.80     10.15 o 
   4   1  11       43.42       42.65      4.35 o 
   5   1  11        2.66        4.04      3.30 o 
   6   1  11       23.08       22.27      3.16 o 
   7   1  11        5.12        5.42      1.86 o 
   8   1  11      139.83      136.58      5.47 o 
   9   1  11        3.44        6.71      2.47 o 
 -18   2  11       58.98       65.83      5.23 o 
 -17   2  11       32.80       27.59      3.02 o 
 -16   2  11        9.16       10.81      2.46 o 
 -15   2  11        1.21        0.67      1.93 o 
 -14   2  11       36.88       39.46      4.48 o 
 -13   2  11      225.60      247.03      9.99 o 
 -12   2  11        1.63        4.93      2.79 o 
 -11   2  11      734.17      783.42     18.14 o 
 -10   2  11      211.53      199.17      9.48 o 
  -9   2  11     1037.88     1050.77     21.01 o 
  -8   2  11      114.32      123.56      7.45 o 
  -7   2  11      633.64      626.36     15.84 o 
  -6   2  11       89.94       88.87      7.70 o 
  -5   2  11        4.73        5.96      4.53 o 
  -4   2  11       53.31       46.48      7.54 o 
  -3   2  11      195.35      159.20      8.45 o 
  -2   2  11       95.95       82.28      6.31 o 
  -1   2  11      431.82      361.45     10.00 o 
   0   2  11       43.38       29.82      3.31 o 
   1   2  11      134.05      135.04      6.03 o 
   2   2  11       17.36       20.49      2.73 o 
   3   2  11      589.50      564.85     13.83 o 
   4   2  11       52.11       58.13      4.59 o 
   5   2  11       22.22       20.06      3.13 o 
   6   2  11       38.11       39.67      3.92 o 
   7   2  11      232.34      249.36     12.14 o 
   8   2  11       11.88       18.39      3.72 o 
   9   2  11      232.69      269.26      9.81 o 
 -18   3  11       79.63       71.34      4.92 o 
 -17   3  11        5.46        8.48      2.10 o 
 -16   3  11       52.83       50.59      3.75 o 
 -15   3  11        0.00       -2.67      2.82 o 
 -14   3  11       39.44       36.84      5.64 o 
 -13   3  11       65.20       66.57      5.44 o 
 -12   3  11      332.67      331.85     11.67 o 
 -11   3  11       31.54       26.57      5.12 o 
 -10   3  11       49.26       46.30      4.88 o 
  -9   3  11      640.79      631.17     15.92 o 
  -8   3  11        1.42        0.14      1.94 o 
  -7   3  11        2.08        2.92      2.43 o 
  -6   3  11      184.58      214.94     14.34 o 
  -5   3  11      548.68      514.47     14.60 o 
  -4   3  11      212.58      194.43      9.20 o 
  -3   3  11      117.59      103.31      6.87 o 
  -2   3  11       72.52       79.00      6.04 o 
  -1   3  11        0.47       -1.24      1.99 o 
   0   3  11      912.31      850.74     16.29 o 
   1   3  11        8.52       11.05      2.25 o 
   2   3  11      295.05      282.84      8.08 o 
   3   3  11      127.55      124.85      5.84 o 
   4   3  11       19.40       21.95      3.30 o 
   5   3  11      138.49      149.87     10.39 o 
   6   3  11      143.28      157.80     10.15 o 
   7   3  11        1.28        1.21      2.61 o 
   8   3  11        8.83        9.00      2.94 o 
   9   3  11       40.00       48.11      4.13 o 
 -17   4  11       83.38       77.93      5.34 o 
 -16   4  11        6.03        7.05      2.97 o 
 -15   4  11       55.25       53.23      5.32 o 
 -14   4  11      129.22      135.49      8.89 o 
 -13   4  11       72.60       72.05      7.42 o 
 -12   4  11        0.28       -0.15      3.30 o 
 -11   4  11       13.31       14.69      4.58 o 
 -10   4  11      178.04      180.87      6.69 o 
  -9   4  11      144.91      152.28      7.03 o 
  -8   4  11       10.05       18.83      3.10 o 
  -7   4  11        0.06        1.51      3.12 o 
  -6   4  11      117.77      121.37      6.93 o 
  -5   4  11       79.80       76.54      5.67 o 
  -4   4  11       66.76       78.12      5.72 o 
  -3   4  11        3.38        2.57      2.06 o 
  -2   4  11       74.59       71.42      4.34 o 
  -1   4  11      330.13      306.05     10.96 o 
   0   4  11       66.51       50.86      4.86 o 
   1   4  11      142.48      128.72      7.09 o 
   2   4  11      420.20      385.45     11.80 o 
   3   4  11       21.32       20.51      3.25 o 
   4   4  11        2.51        2.97      2.11 o 
   5   4  11        3.77        7.89      2.23 o 
   6   4  11        1.80       -0.08      2.54 o 
   7   4  11        0.79        0.75      2.28 o 
   8   4  11        6.16        6.13      2.30 o 
 -16   5  11       55.71       49.07      2.86 o 
 -15   5  11        4.60        5.16      2.57 o 
 -14   5  11        3.09        6.09      2.58 o 
 -13   5  11       28.28       26.33      3.17 o 
 -12   5  11        5.08        6.43      2.51 o 
 -11   5  11       41.18       42.54      4.14 o 
 -10   5  11        1.27       -0.77      2.13 o 
  -9   5  11      107.75      112.82      6.73 o 
  -8   5  11        6.05        9.30      2.68 o 
  -7   5  11       68.97       83.24      8.81 o 
  -6   5  11      147.29      154.70     11.79 o 
  -5   5  11       82.40       68.75      8.77 o 
  -4   5  11        1.73        4.00      4.04 o 
  -3   5  11       12.30        9.13      5.13 o 
  -2   5  11        4.09       -4.21      4.21 o 
  -1   5  11        0.06        2.49      4.81 o 
   0   5  11      175.05      161.13      7.51 o 
   1   5  11       76.49       88.28      5.72 o 
   2   5  11       46.69       44.72      4.23 o 
   3   5  11       10.04       10.62      2.64 o 
   4   5  11      391.52      383.52      9.92 o 
   5   5  11      123.11      117.87      5.13 o 
   6   5  11        5.63        3.23      2.16 o 
   7   5  11       16.74       19.21      2.61 o 
 -14   6  11        3.41       -1.27      1.75 o 
 -13   6  11       11.99       18.24      2.25 o 
 -12   6  11       56.66       59.80      4.12 o 
 -11   6  11      131.51      141.88      6.45 o 
 -10   6  11        3.18        8.39      2.52 o 
  -9   6  11      122.68      135.45      9.78 o 
  -8   6  11        2.99        1.33      2.45 o 
  -7   6  11       62.71       62.07      7.31 o 
  -6   6  11       84.28       68.32      7.93 o 
  -5   6  11       71.14       68.24      7.90 o 
  -4   6  11        0.67        2.69      4.15 o 
  -3   6  11        4.21        3.17      3.70 o 
  -2   6  11        8.03        4.21      3.97 o 
  -1   6  11        1.32       -1.71      3.94 o 
   0   6  11       64.06       62.71      8.10 o 
   1   6  11       64.92       56.85      7.73 o 
   2   6  11        0.09       -2.31      3.88 o 
   3   6  11       96.06      106.54      8.68 o 
   4   6  11        5.74        3.59      2.53 o 
   5   6  11        5.35        2.78      2.47 o 
 -12   7  11      190.98      198.49      8.82 o 
 -11   7  11       44.83       61.17      3.76 o 
 -10   7  11        6.34        5.03      2.09 o 
  -9   7  11        9.51       12.27      3.98 o 
  -8   7  11       34.13       41.57      5.37 o 
  -7   7  11        8.66       11.60      2.94 o 
  -6   7  11       63.78       55.81      6.57 o 
  -5   7  11       17.42       22.45      4.73 o 
  -4   7  11       15.06       15.58      4.69 o 
  -3   7  11        1.90        2.45      3.64 o 
  -2   7  11       39.85       41.77      6.34 o 
  -1   7  11        0.66       -0.73      3.24 o 
   0   7  11      123.28      133.31      9.53 o 
   1   7  11        1.20        3.38      3.48 o 
   2   7  11       49.55       50.50      5.83 o 
   3   7  11      148.90      192.61      9.23 o 
   4   7  11       14.02       14.70      3.00 o 
 -10   8  11        1.50        3.61      2.51 o 
  -9   8  11      158.66      179.67     16.48 o 
  -8   8  11       82.65       91.26      4.48 o 
  -7   8  11      121.64      140.42      8.40 o 
  -6   8  11      187.51      215.32      6.76 o 
  -5   8  11       11.53       10.67      2.45 o 
  -4   8  11       19.00       17.04      3.39 o 
  -3   8  11       53.88       63.73      5.87 o 
  -2   8  11        0.09       -2.85      2.85 o 
  -1   8  11      101.01      124.92      7.70 o 
   0   8  11       67.70       79.72      6.22 o 
   1   8  11        1.30        1.48      2.00 o 
   2   8  11       26.45       29.26      3.26 o 
  -5   9  11      136.39      148.69      6.50 o 
  -4   9  11       60.87       68.26      4.64 o 
  -3   9  11        6.96        3.80      1.84 o 
 -17   0  12      150.85      127.70      5.97 o 
 -16   0  12       49.21       57.21      4.76 o 
 -15   0  12      301.50      317.79     13.83 o 
 -14   0  12      247.04      284.85     14.09 o 
 -13   0  12      378.99      380.30     16.70 o 
 -12   0  12       51.52       53.76      7.12 o 
 -11   0  12      440.84      451.56     19.20 o 
 -10   0  12      301.54      292.79     15.77 o 
  -9   0  12       39.26       39.77      6.97 o 
  -8   0  12      339.46      366.94     17.47 o 
  -7   0  12      169.41      177.92     12.24 o 
  -6   0  12        0.56       -0.37      2.01 o 
  -5   0  12      110.90       86.36      8.07 o 
  -4   0  12       14.12       12.13      3.41 o 
  -3   0  12      666.70      581.21     22.16 o 
  -2   0  12       83.10       91.52      9.02 o 
  -1   0  12       93.35       72.43      8.57 o 
   0   0  12     1206.24     1063.85     28.33 o 
   1   0  12       14.83       10.00      4.34 o 
   2   0  12       85.08       76.05      7.63 o 
   3   0  12       60.43       47.68      5.81 o 
   4   0  12      145.44      159.01      9.82 o 
   5   0  12       63.06       77.56      6.94 o 
   6   0  12      276.70      340.07     12.28 o 
   7   0  12       56.68       57.47      4.66 o 
 -17   1  12       41.90       42.67      4.04 o 
 -16   1  12      389.17      424.48      9.55 o 
 -15   1  12       93.13      103.58      5.83 o 
 -14   1  12      150.06      157.46      7.44 o 
 -13   1  12      265.33      289.45     10.33 o 
 -12   1  12      153.61      162.56      8.25 o 
 -11   1  12      239.48      236.65      9.95 o 
 -10   1  12      261.79      298.82     11.16 o 
  -9   1  12      175.25      191.89      9.14 o 
  -8   1  12        2.70        1.24      1.90 o 
  -7   1  12      235.50      256.12     10.14 o 
  -6   1  12       34.45       37.07      4.24 o 
  -5   1  12        4.90        8.53      2.80 o 
  -4   1  12      312.48      285.76     10.51 o 
  -3   1  12      149.90      145.40     12.51 o 
  -2   1  12       23.17       23.40      5.01 o 
  -1   1  12       12.48       12.34      2.56 o 
   0   1  12        7.39        8.20      2.71 o 
   1   1  12      255.71      239.94      9.32 o 
   2   1  12       40.47       35.90      4.07 o 
   3   1  12       26.28       21.87      3.29 o 
   4   1  12        1.17        3.95      2.23 o 
   5   1  12       63.26       67.68      4.54 o 
   6   1  12       14.79       18.57      2.53 o 
   7   1  12        1.23        0.01      1.53 o 
   8   1  12       15.90       18.80      2.43 o 
 -17   2  12        0.14        2.78      2.05 o 
 -16   2  12       10.60       10.23      2.14 o 
 -15   2  12        1.17        2.15      3.02 o 
 -14   2  12        8.23        6.90      2.57 o 
 -13   2  12        4.18        2.24      2.86 o 
 -12   2  12      132.04      147.28      7.67 o 
 -11   2  12      118.76      116.59      7.15 o 
 -10   2  12      169.74      188.95      8.94 o 
  -9   2  12      202.38      206.80      9.23 o 
  -8   2  12        7.68        5.32      2.95 o 
  -7   2  12      233.08      225.31      7.70 o 
  -6   2  12        2.88        6.04      4.84 o 
  -5   2  12       64.62       58.00      5.42 o 
  -4   2  12      451.61      462.49     24.55 o 
  -3   2  12       11.01       13.98      4.07 o 
  -2   2  12      143.38      113.90      5.73 o 
  -1   2  12       13.39       10.09      2.25 o 
   0   2  12       77.62       84.09      4.73 o 
   1   2  12        1.42        1.97      1.78 o 
   2   2  12      159.14      145.35      6.80 o 
   3   2  12       88.05       70.78      4.79 o 
   4   2  12       73.79       74.54      4.62 o 
   5   2  12        9.30       10.18      2.21 o 
   6   2  12       39.84       47.30      5.16 o 
   7   2  12        3.05        4.71      2.52 o 
 -17   3  12        1.04        1.88      1.81 o 
 -16   3  12        2.63        2.87      1.49 o 
 -15   3  12       20.37       21.11      3.71 o 
 -14   3  12       22.96       20.48      4.58 o 
 -13   3  12      155.57      163.58     10.51 o 
 -12   3  12       58.70       70.47      5.42 o 
 -11   3  12      125.15      129.81      7.18 o 
 -10   3  12       52.87       52.20      5.00 o 
  -9   3  12       47.12       48.99      4.81 o 
  -8   3  12      507.58      468.33     16.50 o 
  -7   3  12       46.59       52.00      4.98 o 
  -6   3  12      110.55       84.31      6.00 o 
  -5   3  12       39.37       42.25      4.84 o 
  -4   3  12      238.05      208.53      9.08 o 
  -3   3  12        0.59        4.44      2.39 o 
  -2   3  12      214.68      205.14      7.09 o 
  -1   3  12      305.04      246.72      7.53 o 
   0   3  12       20.44       18.45      2.58 o 
   1   3  12      466.25      437.03      9.28 o 
   2   3  12      256.39      266.22      6.89 o 
   3   3  12       69.46       58.41      6.38 o 
   4   3  12       19.68       18.23      4.20 o 
   5   3  12       16.71       19.67      4.10 o 
   6   3  12       27.56       32.10      4.10 o 
   7   3  12      119.20      149.75      6.70 o 
 -16   4  12        5.32        6.29      2.34 o 
 -15   4  12        8.06        7.36      2.11 o 
 -14   4  12       95.20       94.53      6.77 o 
 -13   4  12       58.54       68.34      6.50 o 
 -12   4  12      299.24      305.82     13.82 o 
 -11   4  12      200.89      234.07     12.89 o 
 -10   4  12      224.72      267.46     14.47 o 
  -9   4  12       12.69       19.29      5.48 o 
  -8   4  12        7.61        9.49      4.54 o 
  -7   4  12       23.69       28.25      5.78 o 
  -6   4  12       59.28       56.27      4.67 o 
  -5   4  12      204.39      196.58      8.33 o 
  -4   4  12      153.77      132.43      6.90 o 
  -3   4  12      115.13      110.57      5.04 o 
  -2   4  12       21.92       17.38      2.35 o 
  -1   4  12      223.83      246.82      9.11 o 
   0   4  12       78.78       73.03      5.11 o 
   1   4  12      260.10      277.04      9.21 o 
   2   4  12       26.04       25.24      3.13 o 
   3   4  12       91.21       92.22      8.69 o 
   4   4  12       95.65      106.55      7.07 o 
   5   4  12       55.79       61.25      5.00 o 
   6   4  12        3.28        5.11      2.18 o 
 -15   5  12       10.35       13.36      2.42 o 
 -14   5  12        0.23        2.29      1.37 o 
 -13   5  12        0.80        6.10      2.78 o 
 -12   5  12        7.32       10.13      3.22 o 
 -11   5  12       51.83       52.84      6.31 o 
 -10   5  12       79.43       91.72      5.24 o 
  -9   5  12        3.10        2.69      2.09 o 
  -8   5  12       26.33       24.20      3.33 o 
  -7   5  12      105.56      115.61      6.37 o 
  -6   5  12      181.20      206.21     12.91 o 
  -5   5  12        1.18        0.64      3.85 o 
  -4   5  12        3.39        1.53      4.34 o 
  -3   5  12       20.84       18.82      5.19 o 
  -2   5  12      102.97      108.82      9.69 o 
  -1   5  12        6.37        3.89      1.77 o 
   0   5  12        1.56        3.67      1.95 o 
   1   5  12        2.66        4.17      1.59 o 
   2   5  12       80.10       92.57      4.70 o 
   3   5  12       86.81      109.40      4.58 o 
   4   5  12      129.21      118.32      3.97 o 
 -12   6  12        2.60        5.04      2.03 o 
 -11   6  12       14.14       14.53      2.22 o 
 -10   6  12       78.82       97.60      4.82 o 
  -9   6  12        6.55        9.51      2.42 o 
  -8   6  12       35.89       39.07      5.18 o 
  -7   6  12       48.92       46.74      4.35 o 
  -6   6  12       95.25      108.03      8.72 o 
  -5   6  12        2.21        5.40      3.77 o 
  -4   6  12      309.61      341.59     15.23 o 
  -3   6  12        4.84        4.18      4.10 o 
  -2   6  12       88.36       78.15      7.93 o 
  -1   6  12        4.48        4.41      3.88 o 
   0   6  12        3.06        1.89      2.94 o 
   1   6  12       20.72       18.21      3.87 o 
   2   6  12      170.88      208.91      9.51 o 
   3   6  12       13.05       13.63      2.97 o 
 -10   7  12        8.27        9.82      1.56 o 
  -9   7  12       50.33       60.97      3.61 o 
  -8   7  12        7.03        9.84      1.80 o 
  -7   7  12        9.61       12.00      3.04 o 
  -6   7  12       14.53       17.29      2.51 o 
  -5   7  12       30.06       35.40      3.29 o 
  -4   7  12        1.34        1.22      2.91 o 
  -3   7  12       63.64       86.95      6.82 o 
  -2   7  12       74.13       96.93      7.25 o 
  -1   7  12       60.14       68.32      6.10 o 
   0   7  12      129.67      158.81      8.23 o 
   1   7  12       21.07       16.98      3.15 o 
  -5   8  12       84.28      109.30      5.45 o 
  -4   8  12       40.75       43.38      3.71 o 
 -16   1  13       24.07       23.85      3.28 o 
 -15   1  13        1.30        0.90      1.34 o 
 -14   1  13       73.25       81.51      4.91 o 
 -13   1  13       82.61       93.60      5.48 o 
 -12   1  13      200.41      216.41      8.33 o 
 -11   1  13       90.25       93.76      6.00 o 
 -10   1  13       76.11       84.65      5.68 o 
  -9   1  13      203.40      209.63      8.48 o 
  -8   1  13       23.16       20.52      3.28 o 
  -7   1  13      292.34      284.27     13.22 o 
  -6   1  13        0.09        4.18      2.65 o 
  -5   1  13      155.03      141.80      7.27 o 
  -4   1  13        8.22        9.40      2.33 o 
  -3   1  13       20.21       20.66      3.29 o 
  -2   1  13      291.42      290.06     10.00 o 
  -1   1  13       20.53       17.11      3.17 o 
   0   1  13      184.20      189.19      7.64 o 
   1   1  13       53.39       49.36      4.20 o 
   2   1  13       12.39        9.11      2.40 o 
   3   1  13       19.49       18.36      2.66 o 
   4   1  13       34.70       32.43      2.86 o 
   5   1  13        0.21       -0.77      1.15 o 
 -15   2  13        9.73        8.55      1.72 o 
 -14   2  13       32.56       41.21      5.02 o 
 -13   2  13       25.87       28.97      3.44 o 
 -12   2  13      430.48      452.65     11.47 o 
 -11   2  13      131.67      152.29      7.07 o 
 -10   2  13      169.51      195.13      7.96 o 
  -9   2  13       34.89       38.38      3.90 o 
  -8   2  13       35.22       38.66      3.11 o 
  -7   2  13        0.53        1.57      2.32 o 
  -6   2  13      119.21      125.61      6.80 o 
  -5   2  13        2.97        3.10      1.94 o 
  -4   2  13       72.20       66.53      3.63 o 
  -3   2  13       34.82       29.81      2.56 o 
  -2   2  13       63.92       59.56      3.81 o 
  -1   2  13      349.14      344.04      8.15 o 
   0   2  13      138.45      138.18      5.00 o 
   1   2  13        4.76        4.50      2.98 o 
   2   2  13       15.90       17.50      2.42 o 
   3   2  13       44.52       59.54      6.41 o 
   4   2  13      101.43      135.18      7.67 o 
   5   2  13      132.88      165.89      7.19 o 
 -15   3  13       47.34       45.72      2.79 o 
 -14   3  13        1.31        2.89      2.39 o 
 -13   3  13       46.08       40.63      4.98 o 
 -12   3  13       15.49       19.96      4.08 o 
 -11   3  13        0.90        1.85      3.64 o 
 -10   3  13       56.00       53.68      6.37 o 
  -9   3  13        0.66        1.13      2.18 o 
  -8   3  13      188.01      208.25      8.04 o 
  -7   3  13       52.77       49.25      4.33 o 
  -6   3  13       34.06       25.70      3.28 o 
  -5   3  13        3.83        3.57      1.53 o 
  -4   3  13       52.98       54.85      3.67 o 
  -3   3  13        0.03        2.57      1.58 o 
  -2   3  13      288.16      256.56      6.93 o 
  -1   3  13        0.53        2.24      1.34 o 
   0   3  13       19.93       21.81      2.27 o 
   1   3  13      187.07      208.55      5.26 o 
   2   3  13        0.72        3.80      2.86 o 
   3   3  13        5.24        5.35      2.87 o 
   4   3  13        8.83       17.72      2.99 o 
 -14   4  13      413.74      453.98     11.10 o 
 -13   4  13        3.51        6.01      2.28 o 
 -12   4  13       84.46       85.88      6.74 o 
 -11   4  13       22.98       27.77      4.86 o 
 -10   4  13       45.12       46.68      5.97 o 
  -9   4  13       27.52       28.21      5.63 o 
  -8   4  13       47.17       53.43      6.89 o 
  -7   4  13        0.02       -0.11      3.53 o 
  -6   4  13       14.61       19.30      2.17 o 
  -5   4  13      126.84      117.67      4.62 o 
  -4   4  13       30.35       37.03      2.80 o 
  -3   4  13       61.94       63.78      3.40 o 
  -2   4  13       46.93       53.76      3.97 o 
  -1   4  13       46.46       37.98      3.42 o 
   0   4  13       10.54       12.70      3.62 o 
   1   4  13      146.36      184.85     10.22 o 
   2   4  13       28.91       28.33      3.55 o 
   3   4  13        6.77        6.80      1.94 o 
 -12   5  13        3.48        6.87      2.46 o 
 -11   5  13       72.14       88.68      6.27 o 
 -10   5  13       15.61       19.61      3.72 o 
  -9   5  13      352.91      380.31     14.29 o 
  -8   5  13        5.73        7.93      3.13 o 
  -7   5  13        0.03        1.49      3.02 o 
  -6   5  13       44.67       46.15      5.87 o 
  -5   5  13       62.98       67.06      7.23 o 
  -4   5  13       61.96       82.85      7.81 o 
  -3   5  13      111.95      109.61      8.46 o 
  -2   5  13       82.33      100.80      7.94 o 
  -1   5  13      115.31      120.98      7.99 o 
   0   5  13       43.50       39.24      4.45 o 
   1   5  13        4.53        2.47      2.04 o 
 -10   6  13       24.94       26.30      3.15 o 
  -9   6  13        0.58        0.93      2.07 o 
  -8   6  13        8.11       15.95      3.51 o 
  -7   6  13       91.94      111.97      7.49 o 
  -6   6  13       35.62       38.17      4.48 o 
  -5   6  13        7.34        2.68      1.18 o 
  -4   6  13       78.29       85.95      9.13 o 
  -3   6  13       11.90       11.95      3.31 o 
  -2   6  13       35.12       35.37      4.36 o 
  -1   6  13      154.60      176.14      8.19 o 
   0   6  13       26.48       23.63      3.03 o 
 -14   0  14      243.69      258.54      9.14 o 
 -13   0  14       26.50       30.90      4.01 o 
 -12   0  14      292.64      316.82     11.65 o 
 -11   0  14      207.57      220.40     10.16 o 
 -10   0  14      356.08      374.40     13.19 o 
  -9   0  14      103.99      106.94      7.33 o 
  -8   0  14        0.14       -1.71      1.86 o 
  -7   0  14      484.34      479.48     16.61 o 
  -6   0  14      199.73      203.02     11.38 o 
  -5   0  14      612.82      626.95     19.07 o 
  -4   0  14      695.01      662.12     19.21 o 
  -3   0  14       27.40       28.12      4.64 o 
  -2   0  14       22.81       23.62      4.24 o 
  -1   0  14        4.46        1.61      2.30 o 
   0   0  14       19.67       16.96      3.32 o 
   1   0  14       54.72       53.85      4.91 o 
   2   0  14        1.93       -1.42      1.79 o 
 -14   1  14       30.54       35.83      3.90 o 
 -13   1  14        9.21       11.36      1.57 o 
 -12   1  14      114.45      133.33      4.36 o 
 -11   1  14      135.43      147.71      4.79 o 
 -10   1  14        3.25        2.52      1.58 o 
  -9   1  14        0.06       -1.47      1.47 o 
  -8   1  14        5.03        3.24      1.80 o 
  -7   1  14       14.76       12.98      2.16 o 
  -6   1  14      168.69      154.85      5.29 o 
  -5   1  14       40.87       36.19      4.66 o 
  -4   1  14       54.61       54.61      4.33 o 
  -3   1  14      253.90      237.16      7.86 o 
  -2   1  14       22.65       26.01      2.99 o 
  -1   1  14      238.93      266.86      7.76 o 
   0   1  14        2.41        3.47      2.01 o 
   1   1  14       94.40      116.76      4.70 o 
   2   1  14        1.92        4.05      1.26 o 
   3   1  14      148.91      185.01      6.79 o 
 -14   2  14        0.27        2.57      1.50 o 
 -13   2  14        0.73       -1.05      2.30 o 
 -12   2  14        2.57        2.42      1.54 o 
 -11   2  14        2.15       -1.48      1.88 o 
 -10   2  14        3.02        3.44      1.90 o 
  -9   2  14        8.22        4.13      2.47 o 
  -8   2  14       18.48       17.45      2.62 o 
  -7   2  14        0.01        1.19      2.28 o 
  -6   2  14        8.25       10.79      3.05 o 
  -5   2  14      185.51      176.40      5.35 o 
  -4   2  14      236.00      243.81      9.16 o 
  -3   2  14       33.93       35.99      3.32 o 
  -2   2  14       58.97       63.35      3.91 o 
  -1   2  14        3.86        6.27      1.82 o 
   0   2  14      112.21      126.19      4.80 o 
   1   2  14        3.36        2.60      1.26 o 
   2   2  14        0.65        2.36      1.98 o 
 -13   3  14       15.90       18.53      2.86 o 
 -12   3  14      425.34      457.51     12.77 o 
 -11   3  14       44.05       58.27      5.40 o 
 -10   3  14      106.54      107.62      7.24 o 
  -9   3  14       22.97       30.12      2.63 o 
  -8   3  14       29.26       34.02      2.35 o 
  -7   3  14        0.02        1.35      1.29 o 
  -6   3  14        1.21        3.90      1.96 o 
  -5   3  14        3.43        1.57      1.26 o 
  -4   3  14        6.01        5.73      1.13 o 
  -3   3  14       17.50       17.05      2.06 o 
  -2   3  14       61.12       61.59      3.32 o 
  -1   3  14       21.79       18.06      3.98 o 
   0   3  14        6.57        7.32      2.33 o 
   1   3  14        2.54        5.09      2.05 o 
 -11   4  14      119.44      141.67      6.94 o 
 -10   4  14      113.76      122.23     11.92 o 
  -9   4  14        0.87        1.21      1.20 o 
  -8   4  14        0.01       -1.43      1.43 o 
  -7   4  14        0.31        0.34      3.42 o 
  -6   4  14      168.95      204.92      7.43 o 
  -5   4  14       55.21       62.98      3.30 o 
  -4   4  14      142.88      147.94      7.34 o 
  -3   4  14       20.39       19.30      1.84 o 
  -9   5  14       31.73       34.89      3.55 o 
  -8   5  14       10.05       10.29      2.79 o 
  -7   5  14       85.48       89.09      5.63 o 
  -6   5  14       14.89       10.02      2.59 o 
  -5   5  14       49.09       53.76      4.50 o 
 -11   1  15       18.71       13.77      2.49 o 
 -10   1  15        9.15       10.50      1.54 o 
  -9   1  15       64.32       64.76      3.43 o 
  -8   1  15        2.27        3.22      1.45 o 
  -7   1  15       36.59       34.47      2.77 o 
  -6   1  15        0.44        1.05      1.40 o 
  -5   1  15        0.07        2.42      2.72 o 
  -4   1  15       11.09       12.09      1.86 o 
  -3   1  15       15.00       25.33      2.19 o 
  -2   1  15       20.84       20.05      1.83 o 
 -10   2  15       83.02       77.74      4.49 o 
  -9   2  15        0.71       -1.46      1.67 o 
  -8   2  15      221.45      214.30      7.75 o 
  -7   2  15        1.45        2.45      1.12 o 
  -6   2  15       30.43       31.93      2.37 o 
  -5   2  15       53.26       50.89      2.79 o 
  -4   2  15        0.85       -0.40      0.92 o 
  -3   2  15        0.59        0.44      1.27 o 
                                                 
